# Supplementary material for: Assessment of risk based on variant pathways and establishment of an artificial neural network model of thyroid cancer
Source: BMC Med Genet. 2019 May 28;20:92. doi: 10.1186/s12881-019-0829-4 (PMC6537382; doi:10.1186/s12881-019-0829-4)
Supplement: Supplementary file 1 — Table S1. The clinical information of thyroid cancer samples downloaded from the Cancer Genome Atlas (TCGA) database. (XLSX 136 kb) [file 12881_2019_829_MOESM1_ESM.xlsx]

## Sheet: Sheet1
Supplementary Table 1 The clinical information of thyroid cancer samples downloaded from the Cancer Genome Atlas (TCGA) database
libID	AGE	ARMDRIVER_CN	BRAFV600E_RAF_CLASS	C_SAMP_SCNA_CLUSTER	DFS_MONTHS	DFS_STATUS	DIFFERENTIATION_SCORE	ERK_SCORE	ETHNICITY	EXOME	EXTRATHYROIDAL_EXTENSION	GENDER	GENOME_DOUBLINGS	HISTOLOGICAL_DIAGNOSIS	HISTOLOGICAL_TYPE_OTHER	MACIS_SCORE	MB_COV	METHYLATION_CLUSTER	MIRNA_CLUSTER	MRNA_EXPRESSION_CLUSTER	MUT_CANCER_GENE_CENSUS_PROTEIN_CHANGE	NONSILENT_MUTATION_DENSITY	NORMAL_EXOME_DEPTH	NUM_MUT_APOBEC	NUM_MUT_CPGT	NUM_NONSILENT_MUTATION	NUM_SILENT_MUTATION	OS_MONTHS	OS_STATUS	PATH_M_STAGE	PATH_N_STAGE	PATH_T_STAGE	PURITY	RACE	TUMOR_EXOME_DEPTH	TUMOR_STATUS	VITAL_STATUS
TCGA-KS-A41L-01	39			Quiet	86.63	DiseaseFree	NA	NA	[Not Evaluated]	0	None	FEMALE	NA	Follicular		4.06	0	follicular	1	1		NA	NA	NA	NA	NA	NA	86.63	LIVING	M0	N0	T2	NA	WHITE	NA	TUMOR FREE	Alive
TCGA-BJ-A0Z2-01	57	22q:0.991	Ras-like	22q	5.19	Recurred/Progressed	1.089	-34.307	NOT HISPANIC OR LATINO	1	None	MALE	0	Follicular		8.4	30.07	CpG island methylated	1	1	HRAS:p.Q61R:61	0.399	130.4	0	2	13	6	NA	DECEASED	M1	N0	T2	0.92	BLACK OR AFRICAN AMERICAN	121.9	WITH TUMOR	Alive
TCGA-EL-A3T2-01	55	22q:1.119	Ras-like	22q	31.08	Recurred/Progressed	1.235	-3.978	HISPANIC OR LATINO	1	None	FEMALE	0	Classical		5.3	29.41	follicular	4	1	WHSC1L1:p.P464L:34,STAG2:p.I910R:38,NRAS:p.Q61R:69	0.578	74.3	1	3	18	8	NA	DECEASED	M0	N1	T2	0.77	WHITE	106.1	WITH TUMOR	Alive
TCGA-EL-A4KH-01	36		Braf-like	Quiet	11.86	DiseaseFree	-0.379	10.058	NOT HISPANIC OR LATINO	1	None	FEMALE	0	Classical		3.73	28.68	classical 2	5	4	BRAF:p.V600E:20	0.105	69.3	0	1	4	0	11.86	LIVING	M0	N0	T2	0.75	WHITE	63.5	TUMOR FREE	Alive
TCGA-E8-A242-01	56		Braf-like	Quiet	1.15	DiseaseFree	-1.366	22.616	NOT HISPANIC OR LATINO	1	Minimal (T3)	FEMALE	0	Classical		7.02	29.52	classical 2	6	5	BRAF:p.V600E:25	0.542	124.6	2	1	17	8	1.15	LIVING	MX	N0	T3	0.48	WHITE	100.9	TUMOR FREE	Alive
TCGA-DJ-A3VF-01	60		Braf-like	Quiet	7.75	DiseaseFree	-1.703	33.115	NOT HISPANIC OR LATINO	1	Minimal (T3)	FEMALE	0	Tall Cell		6.1	29.95	classical 2	6	5	BRAF:p.V600E:24	0.167	78.7	2	1	6	3	7.75	LIVING	M0	N1b	T3	0.45	WHITE	103.3	TUMOR FREE	Alive
TCGA-BJ-A18Y-01	29	22q:1.371	Ras-like	22q	23.32	DiseaseFree	1.844	-14.799	NOT HISPANIC OR LATINO	1	None	MALE	0	Classical		3.52	28.77	follicular	1	1	HRAS:p.Q61K:49	0.417	114.4	0	1	13	3	23.32	LIVING	MX	N0	T1b	0.58	WHITE	107		Alive
TCGA-ET-A3DV-01	68		Ras-like	Quiet	132.26	DiseaseFree	1.183	-29.729	NOT HISPANIC OR LATINO	1	Minimal (T3)	FEMALE	0	Follicular		7.7	29.89	CpG island methylated	1	1		0.401	84.2	0	5	12	7	132.26	LIVING	MX	N0	T3	1	WHITE	114	TUMOR FREE	Alive
TCGA-EM-A3AO-01	61		Braf-like	Quiet	13.37	DiseaseFree	0.175	9.927		1	None	MALE	0	Classical		5.78	29.94	classical 2	2	4		0.301	98.8	0	1	9	2	13.37	LIVING	MX	N1b	T2	0.63		110.9	TUMOR FREE	Alive
TCGA-DJ-A2PP-01	47		Ras-like	Quiet	5.32	DiseaseFree	1.327	-11.454	NOT HISPANIC OR LATINO	1	None	MALE	0	Follicular		4.84	29.43	CpG island methylated	4	1	NRAS:p.Q61R:72	0.374	82.1	0	4	12	6	5.32	LIVING	M0	N0	T2	0.72		90.9	TUMOR FREE	Alive
TCGA-DJ-A2Q1-01	44		Braf-like	Quiet	9.33	DiseaseFree	-2.265	44.541	NOT HISPANIC OR LATINO	1	None	FEMALE	0	Classical		4	28.72	classical 1	6	2		0.244	73.2	0	2	7	1	9.33	LIVING	M0	N1b	T1b	0.66	WHITE	78.4	TUMOR FREE	Alive
TCGA-ET-A3BS-01	42		Braf-like	Quiet	5.55	DiseaseFree	-1.277	1.557	NOT HISPANIC OR LATINO	1	Minimal (T3)	MALE	0	Classical		6.01	29.57	classical 1	5	2	BRAF:p.V600E:14	0.203	97.6	0	1	7	4	5.55	LIVING	MX	N1a	T3	0.64	ASIAN	85.3	TUMOR FREE	Alive
TCGA-EM-A1CW-01	39		Ras-like	Quiet	NA		1.576	-15.123		1	None	FEMALE	0	Follicular		4.45	29.16	follicular	1	1	NF1:p.E244_splice:19	0.377	125.8	2	2	11	5	NA	DECEASED	MX	N0	T3	0.5		117		Alive
TCGA-ET-A25R-01	51		Braf-like	Quiet	20.43	DiseaseFree	-0.932	12.187	NOT HISPANIC OR LATINO	1	Minimal (T3)	FEMALE	0	Tall Cell		5.86	29.76	classical 2	6	5	BRAF:p.V600E:18	0.235	69.2	0	1	8	4	20.43	LIVING	MX	NX	T3	0.9	WHITE	90.7	TUMOR FREE	Alive
TCGA-BJ-A2P4-01	NA	22q:1.158	Ras-like	22q	7.03	DiseaseFree	1.116	-1.897	NOT HISPANIC OR LATINO	1			0			NA	29.3	follicular	1	1	HRAS:p.Q61R:33	0.478	83.9	0	4	15	6	7.03	LIVING				0.84	WHITE	76.5	TUMOR FREE	Alive
TCGA-H2-A2K9-01	25		Ras-like	Quiet	NA		0.807	-19.636	NOT HISPANIC OR LATINO	1	None	MALE	0	Classical		3.94	29.18	CpG island methylated	1	1	NRAS:p.Q61R:59	0.411	101.3	2	2	13	1	NA	DECEASED	MX	N1b	T2	0.84	WHITE	71.7		Alive
TCGA-E8-A436-01	53		Braf-like	Quiet	14.95	DiseaseFree	0.359	15.81	NOT HISPANIC OR LATINO	1	None	FEMALE	0	Classical		4.99	27.64	follicular	6	2	BRAF:p.V600E:5	0.253	57.5	0	2	8	5	14.95	LIVING	M0	N1b	T2	0.39	ASIAN	54.1	TUMOR FREE	Alive
TCGA-DJ-A1QN-01	42	13q:1.523,22q:1.482	Braf-like	SomeSCNA	8.87	DiseaseFree	-1.027	15.349	NOT HISPANIC OR LATINO	1	None	FEMALE	0	Classical		3.57	29.09	classical 2	5	4	BRAF:p.V600E:36	0.241	74.7	0	3	8	1	8.87	LIVING	M0	N0	T1b	0.72		86	TUMOR FREE	Alive
TCGA-EM-A3O9-01	40	2p:1.701,2q:1.701,7p:2.318,7q:2.318,8p:1.677,8q:1.677,9p:1.677,9q:1.677,10p:1.68,10q:1.68,15q:1.681,16p:2.323,16q:2.323,17p:1.677,17q:1.677,19p:2.247,19q:2.247,20p:2.33,20q:2.33,22q:1.668	Ras-like	Many SCNA	9.23	DiseaseFree	-0.491	-10.16	[Unknown]	1	None	MALE	1	Follicular		4.55	29.72	follicular	2	1	CDK12:p.E1162K:12,BAP1:p.E31G:9	0.808	112	2	2	24	1	9.23	LIVING	MX	N0	T3	0.4	[Unknown]	123.2	TUMOR FREE	Alive
TCGA-EM-A4FO-01	72	22q:1.653	Braf-like	22q	8.38	DiseaseFree	0.924	15.065	[Unknown]	1	None	MALE	0	Classical		6.09	28.96	classical 1	3	2	BRAF:p.V600E:16	0.414	55.2	0	5	13	4	8.38	LIVING	MX	N0	T1b	0.34	[Unknown]	76.3	TUMOR FREE	Alive
TCGA-EM-A3FL-01	63		Ras-like	Quiet	16.79	DiseaseFree	1.949	-26.22		1	None	FEMALE	0	Follicular		5.49	29.73	follicular	4	1	KDM5A:p.K1162Q:28	0.538	105	1	8	16	9	16.79	LIVING	MX	NX	T1b	0.48		106.9	TUMOR FREE	Alive
TCGA-DJ-A13X-01	51		Braf-like	Quiet	7.98	DiseaseFree	0.82	16.712	NOT HISPANIC OR LATINO	1	None	FEMALE	0	Follicular		6.03	29.74	classical 2	5	4	BRAF:p.V600E:34	0.639	140.6	3	4	20	2	7.98	LIVING	M0	N0	T3	0.8		115.1	TUMOR FREE	Alive
TCGA-BJ-A45G-01	48		Ras-like	Quiet	6.34	DiseaseFree	1.797	-2.132	NOT HISPANIC OR LATINO	1	None	FEMALE	0	Follicular		4.59	28.03	classical 2	1	1	NRAS:p.Q61R:52	0.214	93.7	0	4	7	3	6.34	LIVING	M0	N1	T2	0.94	WHITE	54.7	TUMOR FREE	Alive
TCGA-BJ-A4O8-01	47		Braf-like	Quiet	4.93	DiseaseFree	-1.284	21.314	NOT HISPANIC OR LATINO	1	None	MALE	0	Classical		4.21	28.93	classical 1	6	5	BRAF:p.V600E:21	0.104	56.7	0	0	4	0	4.93	LIVING	M0	N1a	T3	0.64	WHITE	74.9	TUMOR FREE	Alive
TCGA-DJ-A13M-01	28	22q:1.148	Ras-like	22q	9.43	DiseaseFree	1.169	5.316	NOT HISPANIC OR LATINO	1	None	FEMALE	0	Follicular		3.7	29.87	follicular	1	1	HRAS:p.Q61R:62	0.234	143.2	0	5	8	2	9.43	LIVING	M0	N0	T1b	0.88	WHITE	119.8	TUMOR FREE	Alive
TCGA-EL-A3CY-01	28		Braf-like	Quiet	4.17	DiseaseFree	-0.548	44.866	NOT HISPANIC OR LATINO	1	None	MALE	0	Classical		NA	28.76	follicular	2	5		0.07	75.2	0	0	2	2	4.17	LIVING	M0	N1b	TX	0.14	WHITE	77.6	TUMOR FREE	Alive
TCGA-EL-A3ZP-01	19			Quiet	52.46	DiseaseFree	NA	NA	NOT HISPANIC OR LATINO	0	Moderate/Advanced (T4a)	MALE	NA	Classical		4.88	0	classical 2	6	2		NA	NA	0	0	NA	NA	52.46	LIVING	M0	N1	T4	NA	WHITE	NA	TUMOR FREE	Alive
TCGA-DJ-A3UZ-01	70			Quiet	12.75	DiseaseFree	NA	NA	NOT HISPANIC OR LATINO	0	Minimal (T3)	FEMALE	NA	Classical		6.84	0	follicular	1	2		NA	NA	0	0	NA	NA	12.75	LIVING	M0	N0	T3	NA	WHITE	NA	TUMOR FREE	Alive
TCGA-E8-A44M-01	23		Braf-like	Quiet	13.57	DiseaseFree	0.749	-1.51	NOT HISPANIC OR LATINO	1	None	FEMALE	0	Classical		3.4	28.71	follicular	6	2		0.07	69	0	0	2	0	13.57	LIVING	M0	N0	T1b	0.36	ASIAN	65.9	TUMOR FREE	Alive
TCGA-EM-A2OV-01	64		Ras-like	Quiet	22.14	DiseaseFree	1.795	-57.985		1	None	FEMALE	0	Follicular		5.75	29.88	follicular	1	1		0.77	108.6	0	8	23	4	22.14	LIVING	MX	N0	T2	0.68		104.3	TUMOR FREE	Alive
TCGA-FY-A3BL-01	29		Braf-like	Quiet	1.15	DiseaseFree	-0.177	0.721	NOT HISPANIC OR LATINO	1	None	MALE	0	Classical		3.49	28.08	classical 2	5	3	MLL:p.N3061S:31,BRAF:p.V600E:29	0.142	68.7	0	1	5	1	1.15	LIVING	M0	NX	T1	0.79	WHITE	78	TUMOR FREE	Alive
TCGA-ET-A40P-01	32	22q:1.288		22q	3.22	DiseaseFree	NA	NA	NOT HISPANIC OR LATINO	0	None	FEMALE	NA	Follicular		4.06	0	follicular	1	1		NA	NA	0	0	NA	NA	3.22	LIVING	MX	N0	T2	NA	WHITE	NA	TUMOR FREE	Alive
TCGA-FY-A3R8-01	62		Braf-like	Quiet	4.66	DiseaseFree	-1.536	17.572	NOT HISPANIC OR LATINO	1	Minimal (T3)	FEMALE	0	Classical		6.47	28.29	classical 2	6	5	BRAF:p.V600E:24	0.424	124.3	1	3	13	5	4.66	LIVING	MX	NX	T3	0.52	WHITE	71.3	TUMOR FREE	Alive
TCGA-E8-A437-01	57		Braf-like	Quiet	7.69	DiseaseFree	0.296	-0.552	[Unknown]	1	None	FEMALE	0	Classical		5.01	28.87	classical 2	6	4	BRAF:p.V600E:13	0.381	66	0	3	12	4	7.69	LIVING	M0	NX	TX	0.64	WHITE	72.9	TUMOR FREE	Alive
TCGA-E3-A3E3-01	49		Braf-like	Quiet	30.29	DiseaseFree	-0.584	16.092	NOT HISPANIC OR LATINO	1	None	FEMALE	0	Classical		4.76	28.47	classical 2	2	3	KDM6A:p.K768E:26,BRAF:p.V600E:24	0.386	122.1	0	0	12	2	30.29	LIVING	M0	N0	T2	0.79	WHITE	80.3	WITH TUMOR	Alive
TCGA-EL-A3H5-01	57	1q:2.43,16q:1.531	Braf-like	SomeSCNA	52.69	DiseaseFree	-1.826	16.645	NOT HISPANIC OR LATINO	1	Moderate/Advanced (T4a)	FEMALE	0	Classical		7.16	29.98	classical 1	6	5	BRCA2:p.A2738S:27,BRAF:p.V600E:25	0.5	110.4	0	4	16	10	52.69	LIVING	M0	N1	T4	0.51	WHITE	114	TUMOR FREE	Alive
TCGA-KS-A4I9-01	46		Braf-like	Quiet	17.44	DiseaseFree	-0.758	17.156	[Not Evaluated]	1	None	FEMALE	0	Classical		4.19	28.82	classical 2	6	3	BRAF:p.V600E:12	0.208	46.9	0	1	7	0	17.44	LIVING	M0	N0	T1b	0.73	BLACK OR AFRICAN AMERICAN	63.9	[Unknown]	Alive
TCGA-DJ-A1QO-01	69		Braf-like	Quiet	1.02	DiseaseFree	0.152	14.575	NOT HISPANIC OR LATINO	1	Minimal (T3)	MALE	0	Tall Cell		7.18	28.87	classical 2	6	3	MN1:p.533_534QQ>Q:4,BRAF:p.V600E:15	0.485	87.4	2	2	15	5	1.02	LIVING	M0	N0	T3	0.66	WHITE	78	TUMOR FREE	Alive
TCGA-E8-A414-01	45			Quiet	14.26	DiseaseFree	NA	NA	NOT HISPANIC OR LATINO	0	None	FEMALE	NA	Classical		5.1	0	follicular	2	2		NA	NA	0	0	NA	NA	14.26	LIVING	M0	N0	T3	NA	ASIAN	NA	TUMOR FREE	Alive
TCGA-EM-A4FN-01	49			Quiet	8.61	DiseaseFree	NA	NA	[Unknown]	0	None	FEMALE	NA	Classical		4.49	0	classical 2	6	3		NA	NA	NA	NA	NA	NA	8.61	LIVING	MX	N1b	T1b	NA	[Unknown]	NA	TUMOR FREE	Alive
TCGA-IM-A3EB-01	32	1q:2.446	Braf-like	SomeSCNA	48.88	DiseaseFree	-0.561	18.995	HISPANIC OR LATINO	1	Minimal (T3)	FEMALE	0	Classical		5	29.79	classical 2	6	5	BRAF:p.V600E:23	0.403	86.4	0	4	13	6	48.88	LIVING	MX	N1a	T3	0.69	WHITE	102	TUMOR FREE	Alive
TCGA-DJ-A4V4-01	48		Braf-like	Quiet	3.38	DiseaseFree	0.315	7.433	NOT HISPANIC OR LATINO	1	None	FEMALE	0	Tall Cell		4.11	28.75	classical 2	6	2	MYST4:p.E999Q:5,BRAF:p.V600E:17	0.591	51.7	9	1	18	5	3.38	LIVING	M0	N0	T1a	0.48	WHITE	67.9	TUMOR FREE	Alive
TCGA-BJ-A4O9-01	51	5p:1.011	Braf-like	SomeSCNA	5.98	DiseaseFree	-1.116	-4.272	NOT HISPANIC OR LATINO	1	None	FEMALE	0	Other specify	encapsulated follicular	NA	28.36	classical 2	5	3	BRAF:p.V600E:30,AKT1:p.E133D:22	0.67	56.7	4	3	20	3	5.98	LIVING	M0	N0	T2	0.96	WHITE	68.8	TUMOR FREE	Alive
TCGA-E8-A2EA-01	52		Braf-like	Quiet	22.27	DiseaseFree	-0.502	19.955	NOT HISPANIC OR LATINO	1	None	FEMALE	0	Classical		4.61	29.48	classical 2	6	5	BRAF:p.V600E:13	0.712	88.3	2	2	22	7	22.27	LIVING	M0	N0	T1b	0.61	WHITE	91.1	TUMOR FREE	Alive
TCGA-KS-A4ID-01	55			Quiet	20.47	DiseaseFree	NA	NA	[Not Evaluated]	0	None	FEMALE	NA	Follicular		4.79	0	follicular	3	1		NA	NA	NA	NA	NA	NA	20.47	LIVING	M0	N0	T1	NA	WHITE	NA	TUMOR FREE	Alive
TCGA-EL-A3CZ-01	37		Ras-like	Quiet	52.76	Recurred/Progressed	2.043	-13.759	NOT HISPANIC OR LATINO	1	None	FEMALE	0	Classical		5.45	28.92	follicular	4	1	HRAS:p.Q61R:32	0.138	74.8	0	1	5	1	NA	DECEASED	M0	N1a	T1	0.74	WHITE	81.5	TUMOR FREE	Alive
TCGA-FY-A3WA-01	52	12p:1.834,12q:2.595,19p:1.221,19q:2.015,22q:1.163	Ras-like	SomeSCNA	0.99	DiseaseFree	2.131	-7.784	NOT HISPANIC OR LATINO	1	None	FEMALE	0	Follicular		4.31	29.42	follicular	4	1		0.238	81	1	4	7	1	0.99	LIVING	MX	NX	T1a	0.9	WHITE	102	TUMOR FREE	Alive
TCGA-L6-A4EQ-01	47			Quiet	11.86	DiseaseFree	NA	NA	NOT HISPANIC OR LATINO	0	None	MALE	NA	Classical		4.81	0	classical 2	5	4		NA	NA	NA	NA	NA	NA	11.86	LIVING	M0	N1a	T2	NA	WHITE	NA	TUMOR FREE	Alive
TCGA-MK-A4N6-01	35		Braf-like	Quiet	16.62	DiseaseFree	-1.418	2.605	HISPANIC OR LATINO	1		MALE	0	Classical		6.56	28.49	classical 2	6	5	MLL:p.K2779E:23,BRAF:p.V600E:27	0.211	58.2	0	1	7	3	16.62	LIVING	M0	N1b	T3	0.97	WHITE	68.3	WITH TUMOR	Alive
TCGA-DJ-A2PZ-01	63		Braf-like	Quiet	8.41	DiseaseFree	0.275	-0.836	NOT HISPANIC OR LATINO	1	Minimal (T3)	MALE	0	Classical		6.55	29.45	classical 2	6	5	BRAF:p.V600E:18	0.509	78.5	2	4	16	4	8.41	LIVING	M0	N0	T3	0.69	WHITE	80.4	TUMOR FREE	Alive
TCGA-BJ-A291-01	56			Quiet	14.49	DiseaseFree	NA	NA	NOT HISPANIC OR LATINO	0		FEMALE	NA	Classical		4.93	0	follicular	2	1		NA	NA	0	0	NA	NA	14.49	LIVING	M0	N0	T1	NA	WHITE	NA	TUMOR FREE	Alive
TCGA-J8-A3O1-01	33	1q:2.753	Braf-like	SomeSCNA	27.17	DiseaseFree	-2.175	37.012	HISPANIC OR LATINO	1	None	FEMALE	0	Classical		5.05	29.07	classical 2	1	3		0.516	102.9	1	3	15	2	27.17	LIVING	M0	N1b	T3	0.92	WHITE	99.6	TUMOR FREE	Alive
TCGA-BJ-A45H-01	45			Quiet	7.82	DiseaseFree	NA	NA	NOT HISPANIC OR LATINO	0	Minimal (T3)	MALE	NA	Classical		6.05	0	classical 2	6	2		NA	NA	0	0	NA	NA	7.82	LIVING	M0	N0	T3	NA	WHITE	NA	WITH TUMOR	Alive
TCGA-DJ-A1QD-01	20		Braf-like	Quiet	10.91	DiseaseFree	-0.83	31.75	NOT HISPANIC OR LATINO	1	None	FEMALE	0	Classical		3.76	28.96	classical 2	6	3	BRAF:p.V600E:18	0.345	80.1	0	2	11	0	10.91	LIVING	M0	N1b	T2	0.44	WHITE	80.9	TUMOR FREE	Alive
TCGA-BJ-A0ZG-01	80		Ras-like	Quiet	NA		1.914	-24.457	NOT HISPANIC OR LATINO	1	None	MALE	0	Follicular		7.51	30.25	follicular	1	1		0.43	148.1	2	1	14	3	NA	DECEASED	M0	N0	T1	0.72	WHITE	148.2	TUMOR FREE	Alive
TCGA-EM-A3ST-01	62			Quiet	11.5	DiseaseFree	NA	NA	[Unknown]	0	None	FEMALE	NA	Follicular		6.58	0	CpG island methylated	1	1		NA	NA	0	0	NA	NA	11.5	LIVING	MX	N0	T3	NA	[Unknown]	NA	TUMOR FREE	Alive
TCGA-FY-A3R9-01	66		Ras-like	Quiet	16.56	DiseaseFree	1.796	-5.863	NOT HISPANIC OR LATINO	1	None	FEMALE	0	Classical		5.49	29.88	follicular	1	1	NRAS:p.Q61K:83	0.569	109.6	1	3	18	9	16.56	LIVING	MX	N0	T1a	0.66	WHITE	128.5	[Unknown]	Alive
TCGA-DJ-A3UO-01	63	22q:1.505	Braf-like	22q	21.06	Recurred/Progressed	-0.34	17.405	NOT HISPANIC OR LATINO	1	Minimal (T3)	MALE	0	Classical		6.88	29.78	classical 2	4	4	BRAF:p.V600E:27	0.47	87.2	1	6	15	5	NA	DECEASED	M0	N1b	T3	0.79	WHITE	130.1	TUMOR FREE	Alive
TCGA-DJ-A3V0-01	56			Quiet	25	DiseaseFree	NA	NA	NOT HISPANIC OR LATINO	0	Moderate/Advanced (T4a)	MALE	NA	Tall Cell		6.02	0	classical 2	2	5		NA	NA	0	0	NA	NA	25	LIVING	M0	N1b	T4a	NA	[Unknown]	NA	TUMOR FREE	Alive
TCGA-ET-A39P-01	73	1q:2.754	Braf-like	SomeSCNA	58.67	DiseaseFree	-0.61	5.518	NOT HISPANIC OR LATINO	1	Minimal (T3)	FEMALE	0	Classical		9.43	28.24	classical 2	6	5	IL7R:p.R267M:33,BRAF:p.V600E:23	0.46	81.5	1	1	14	4	58.67	LIVING	MX	N0	T3	0.79	BLACK OR AFRICAN AMERICAN	73.1	TUMOR FREE	Alive
TCGA-ET-A25G-01	56		Braf-like	Quiet	47.44	DiseaseFree	-0.64	23.363	NOT HISPANIC OR LATINO	1	Minimal (T3)	FEMALE	0	Tall Cell		6.68	29.61	classical 2	6	5	BRAF:p.V600E:34	0.236	102.5	1	1	8	3	47.44	LIVING	MX	N0	T3	0.82	WHITE	105.7	TUMOR FREE	Alive
TCGA-EM-A1YB-01	73	9q:1.312,13q:1.324	Ras-like	SomeSCNA	NA		0.405	2.488		1	None	FEMALE	0	Follicular		6.65	29.01	classical 2	1	1	VTI1A:p.E143_splice:19,TP53:p.Q192*:9,RUNDC2A:p.A47V:27	1.138	76.2	3	11	33	14	NA	DECEASED	MX	NX	T2	0.49		85.1	TUMOR FREE	Alive
TCGA-DJ-A3VE-01	50		Braf-like	Quiet	18.96	DiseaseFree	-1.14	19.875	NOT HISPANIC OR LATINO	1	None	MALE	0	Classical		4.51	30.04	classical 2	6	3	BRAF:p.V600E:39	0.233	83.5	0	6	8	5	18.96	LIVING	M0	N0	T1b	0.59	WHITE	143.9	TUMOR FREE	Alive
TCGA-EL-A3T3-01	63		Braf-like	Quiet	116.82	DiseaseFree	-0.982	31.809	HISPANIC OR LATINO	1	None	MALE	0	Classical		6.09	29.93	classical 2	4	3	MLLT4:p.Q1446E:17,IRF4:p.S435N:3,ERBB2:p.K937R:4,BRAF:p.V600E:31	0.935	124.5	4	6	29	11	116.82	LIVING	M0	N0	T2	0.82	WHITE	119.5	TUMOR FREE	Alive
TCGA-EM-A2CO-01	77	2p:1.735,2q:1.735,3p:2.243,3q:2.243,5p:2.261,5q:2.261,7p:2.27,7q:2.27,8p:2.269,8q:2.269,12p:2.241,12q:2.241,13q:2.237,14q:2.251,16p:2.269,16q:2.269,17p:2.265,17q:2.265,20p:2.237,20q:2.237	Ras-like	Many SCNA	6.04	DiseaseFree	1.52	-18.135		1	None	FEMALE	0	Follicular		7.03	28.57	follicular	2	1		0.42	73.8	0	5	12	6	6.04	LIVING	MX	NX	T2	0.99		74.8	TUMOR FREE	Alive
TCGA-FE-A239-01	82	4p:2.796,4q:2.796,5p:2.833,5q:2.833,6p:2.72,6q:1.801,11p:1.103,11q:1.103,13q:1.106,19q:3.421		SomeSCNA	30.65	Recurred/Progressed	NA	NA	NOT HISPANIC OR LATINO	0	None	MALE	NA	Classical		7.91	0	CpG island methylated	3	1		NA	NA	NA	NA	NA	NA	33.61	DECEASED	MX	N0	T3	NA	WHITE	NA	WITH TUMOR	Dead
TCGA-EM-A22K-01	46	22q:1.17	Ras-like	22q	NA		1.247	-1.054		1	None	FEMALE	0	Classical		5.01	29.78	follicular	1	1	NOTCH2:p.D1921A:3,HRAS:p.Q61K:47	0.47	80.3	1	1	15	2	NA	DECEASED	MX	N1b	T1b	0.86		89	WITH TUMOR	Alive
TCGA-EL-A4K2-01	43		Ras-like	Quiet	19.51	DiseaseFree	1.549	-5.109	NOT HISPANIC OR LATINO	1	None	FEMALE	0	Classical		3.98	28.95	follicular	1	1	NRAS:p.Q61R:67,CHEK2:p.L462I:6	0.242	60.6	1	2	8	2	19.51	LIVING	M0	N0	T1	0.75	WHITE	68.5	TUMOR FREE	Alive
TCGA-DJ-A2PO-01	54		Braf-like	Quiet	7.98	DiseaseFree	-0.439	-2.821	NOT HISPANIC OR LATINO	1	None	MALE	0	Classical		4.5	29.9	classical 2	4	2	SETBP1:p.D61V:12,BRAF:p.V600E:41	0.435	75.6	1	1	14	1	7.98	LIVING	M0	N0	T1a	0.69	WHITE	151.3	TUMOR FREE	Alive
TCGA-DJ-A2Q0-01	57	2p:1.59,2q:1.59,6p:2.399,6q:2.399,7p:2.461,7q:2.461,8p:1.558,8q:1.558,9p:1.565,9q:1.565,16p:2.399,16q:2.399,17p:2.383,17q:2.383,18p:1.572,18q:1.572,21q:1.565,22q:1.532	Ras-like	Many SCNA	8.11	DiseaseFree	0.087	-32.596	NOT HISPANIC OR LATINO	1	None	FEMALE	1	Classical		5.4	29.49	follicular	1	1		0.882	75.9	1	9	26	7	8.11	LIVING	M0	N0	T2	0.59	WHITE	92.3	TUMOR FREE	Alive
TCGA-EL-A3CO-01	88		Ras-like	Quiet	NA		1.151	42.767	NOT HISPANIC OR LATINO	1	Minimal (T3)	MALE	0	Classical		10.09	29.04	follicular	2	2		0.207	90	0	2	7	1	97.67	DECEASED	M0	N1b	T3	0.16	WHITE	85	[Unknown]	Dead
TCGA-EL-A3D0-01	NA	22q:1.121	Braf-like	22q	1.45	DiseaseFree	-1.147	4.353	NOT HISPANIC OR LATINO	1			0			NA	29.92	classical 2	5	4	BRAF:p.V600E:65,BCOR:p.D1226fs:59	0.602	93	0	6	19	13	1.45	LIVING				0.91	WHITE	111	WITH TUMOR	Alive
TCGA-ET-A40R-01	24			Quiet	4.8	DiseaseFree	NA	NA	NOT HISPANIC OR LATINO	0	None	FEMALE	NA	Follicular		4	0	classical 2	1	2		NA	NA	0	0	NA	NA	4.8	LIVING	MX	N1a	T2	NA	WHITE	NA	TUMOR FREE	Alive
TCGA-EM-A3FM-01	57		Braf-like	Quiet	16.89	Recurred/Progressed	-1.69	6.492		1	None	MALE	0	Classical		5.22	28.72	classical 2	6	5	NUP214:p.A187T:15,BRAF:p.V600E:25	0.592	84.8	2	6	18	3	NA	DECEASED	MX	N1b	T2	0.9		92.9	TUMOR FREE	Alive
TCGA-DJ-A4UQ-01	60			Quiet	10.78	DiseaseFree	NA	NA	NOT HISPANIC OR LATINO	0	Minimal (T3)	MALE	NA	Other specify	Papillary carcinoma, diffuse sclerosing variant	NA	0	classical 2	6	2		NA	NA	0	0	NA	NA	10.78	LIVING	M0	N1b	T3	NA	ASIAN	NA	TUMOR FREE	Alive
TCGA-DJ-A4V2-01	38		Braf-like	Quiet	3.12	DiseaseFree	-0.39	24.017	NOT HISPANIC OR LATINO	1	None	FEMALE	0	Classical		4	28.85	classical 2	6	3	CLTCL1:p.A381T:3,CD74:p.S183fs:2,BRAF:p.V600E:26	0.277	56.1	0	4	9	2	3.12	LIVING	M0	N0	T2	0.61	[Not Evaluated]	76.5	TUMOR FREE	Alive
TCGA-EM-A3OB-01	33	17p:1.86,17q:1.86	Ras-like	SomeSCNA	7.82	DiseaseFree	0.882	-12.373	[Unknown]	1	None	FEMALE	0	Follicular		3.76	29.67	follicular	1	1	NRAS:p.Q61R:95	0.472	131.4	1	5	15	6	7.82	LIVING	MX	N0	T2	0.87	[Unknown]	125.6	TUMOR FREE	Alive
TCGA-EL-A3CX-01	22		Ras-like	Quiet	80.85	DiseaseFree	-4.084	3.603	HISPANIC OR LATINO	1	None	FEMALE	0	Classical		4.09	28.97	classical 2	4	1	APC:p.R213*:16	0.276	81.4	0	2	8	1	80.85	LIVING	M0	N0	T2	1	WHITE	75	TUMOR FREE	Alive
TCGA-EL-A3ZO-01	NA	1q:2.654,5p:3.227,9p:1.405,9q:1.405		SomeSCNA	47.34	DiseaseFree	NA	NA	NOT HISPANIC OR LATINO	0			NA			NA	0	classical 2	6	5		NA	NA	0	0	NA	NA	47.34	LIVING				NA	WHITE	NA	TUMOR FREE	Alive
TCGA-FY-A40K-01	46		Braf-like	Quiet	4.14	DiseaseFree	-0.02	8.266	NOT HISPANIC OR LATINO	1	None	FEMALE	0	Classical		3.98	29.49	classical 2	6	4	BRAF:p.V600E:18	0.136	103.2	0	1	5	1	4.14	LIVING	MX	N0	T1a	0.66	WHITE	91.8	TUMOR FREE	Alive
TCGA-DJ-A3UY-01	32		Braf-like	Quiet	21.35	DiseaseFree	0.841	12.613	NOT HISPANIC OR LATINO	1	None	FEMALE	0	Classical		3.46	29.17	classical 2	4	2	BRAF:p.V600E:20	0.137	116.2	0	2	5	0	21.35	LIVING	M0	N0	T1b	0.48	WHITE	93.8	TUMOR FREE	Alive
TCGA-EL-A4K1-01	68			Quiet	19.58	DiseaseFree	NA	NA	NOT HISPANIC OR LATINO	0	None	FEMALE	NA	Classical		6.46	0	classical 2	6	5		NA	NA	0	0	NA	NA	19.58	LIVING	M0	N1	T3	NA	WHITE	NA	TUMOR FREE	Alive
TCGA-FY-A4B0-01	76	1q:2.56,6p:1.783,6q:1.783,9p:1.767,9q:1.767,13q:1.272,19p:2.171,19q:2.171		SomeSCNA	0	DiseaseFree	NA	NA	NOT HISPANIC OR LATINO	0	None	MALE	NA	Classical		7.38	0	CpG island methylated	1	1		NA	NA	NA	NA	NA	NA	0	LIVING	MX	NX	T1a	NA	WHITE	NA	WITH TUMOR	Alive
TCGA-BJ-A0Z3-01	33		Braf-like	Quiet	NA		-0.309	11.636	NOT HISPANIC OR LATINO	1	None	FEMALE	0	Classical		3.49	29.48	classical 1	5	2	CTNNB1:p.P744T:6,CACNA1D:p.G674D:4,BRAF:p.V600E:26	0.441	124.7	1	4	14	3	NA	DECEASED	M0	N0	T1	0.46	WHITE	130.3	TUMOR FREE	Alive
TCGA-EL-A3CM-01	64		Braf-like	Quiet	NA		-1.136	18.504	HISPANIC OR LATINO	1	Minimal (T3)	FEMALE	0	Classical		8.62	28.19	classical 2	6	5	BRAF:p.V600E:17	0.39	70.4	2	1	12	3	26.71	DECEASED	M0	N1b	T3	0.47	WHITE	68.1	[Unknown]	Dead
TCGA-EL-A3GS-01	37		Braf-like	Quiet	65.34	DiseaseFree	-0.507	12.381	HISPANIC OR LATINO	1	Minimal (T3)	FEMALE	0	Classical		5.36	29.29	classical 2	1	3	SDC4:p.Q136R:41,BRAF:p.V600E:29	0.478	136.1	1	2	15	3	65.34	LIVING	M0	N1	T3	0.79	WHITE	108.7	TUMOR FREE	Alive
TCGA-EL-A3H4-01	46		Braf-like	Quiet	38.63	DiseaseFree	-0.63	4.982	NOT HISPANIC OR LATINO	1	Moderate/Advanced (T4a)	FEMALE	0	Classical		7.08	29.24	classical 2	5	3	BRAF:p.V600E:37	0.41	110	0	1	13	3	38.63	LIVING	M0	N1	T4	1	BLACK OR AFRICAN AMERICAN	79.1	TUMOR FREE	Alive
TCGA-ET-A39R-01	24		Braf-like	Quiet	57.06	DiseaseFree	-0.275	12.491	HISPANIC OR LATINO	1	None	FEMALE	0	Classical		3.64	28.46	classical 2	6	2		0.176	92.9	0	1	5	1	57.06	LIVING	MX	N0	T1	0.73	WHITE	79.2	TUMOR FREE	Alive
TCGA-E8-A415-01	39		Braf-like	Quiet	13.8	DiseaseFree	0.787	10.952	NOT HISPANIC OR LATINO	1	None	FEMALE	0	Classical		3.4	29.63	classical 2	6	2	PDE4DIP:p.E2276K:23,BRAF:p.V600E:9	0.236	77.7	1	4	8	1	13.8	LIVING	M0	N1b	T1a	0.44	ASIAN	83.4	TUMOR FREE	Alive
TCGA-DE-A3KN-01	49		Braf-like	SomeSCNA	15.83	DiseaseFree	0.352	28.685	NOT HISPANIC OR LATINO	1	Minimal (T3)	FEMALE	0	Classical		6.48	29.94	classical 2	2	4	MYC:p.L348P:3	0.601	145.1	2	5	18	2	15.83	LIVING	M0	N1b	T3	0.75	WHITE	138.3	TUMOR FREE	Alive
TCGA-EL-A3T1-01	38		Braf-like	Quiet	129.47	DiseaseFree	-1.945	28.512	NOT HISPANIC OR LATINO	1	Minimal (T3)	FEMALE	0	Classical		5.24	29.77	classical 2	6	5	ROS1:p.P1020H:21,FH:p.Q376H:31,BRAF:p.V600E:40	0.47	93.3	0	3	15	4	129.47	LIVING	M0	N0	T2	0.71	BLACK OR AFRICAN AMERICAN	114.5	TUMOR FREE	Alive
TCGA-EL-A4KG-01	35		Braf-like	Quiet	13.3	DiseaseFree	-1.573	29.643	NOT HISPANIC OR LATINO	1	Minimal (T3)	FEMALE	0	Classical		5.15	29.05	classical 2	6	5	MLL3:p.K3847N:27,BRAF:p.V600E:22,BCL6:p.S597C:19	0.998	50.2	18	1	30	23	13.3	LIVING	M0	N0	T2	0.53	WHITE	75.1	TUMOR FREE	Alive
TCGA-EM-A2CQ-01	40		Ras-like	Quiet	12.29	DiseaseFree	1.516	-16.37		1	None	FEMALE	0	Follicular		3.74	29.98	follicular	1	1	KRAS:p.G12V:7,ELF4:p.T565N:41	0.167	86.6	0	1	6	2	12.29	LIVING	MX	N1a	T1b	0.58		94.4	TUMOR FREE	Alive
TCGA-H2-A421-01	34		Braf-like	Quiet	20.04	DiseaseFree	-0.377	14.206	HISPANIC OR LATINO	1	None	FEMALE	0	Classical		4.55	30.05	classical 1	6	5	BRAF:p.V600E:34	0.466	107.8	1	5	15	8	20.04	LIVING	M0	N1a	T1b	0.59	WHITE	126.5	[Unknown]	Alive
TCGA-ET-A2N5-01	46		Ras-like	Quiet	58.18	DiseaseFree	1.17	-7.841	NOT HISPANIC OR LATINO	1	Minimal (T3)	FEMALE	0	Follicular		6.03	29.57	follicular	1	1	SOX2:p.D39fs:19,HRAS:p.Q61R:38,ASXL1:p.G1299D:27	0.406	82.9	1	1	13	1	58.18	LIVING	MX	NX	T3	0.83	BLACK OR AFRICAN AMERICAN	82.5	TUMOR FREE	Alive
TCGA-FE-A22Z-01	61	17p:1.164	Braf-like	SomeSCNA	39.91	Recurred/Progressed	-1.414	16.989	NOT HISPANIC OR LATINO	1	Moderate/Advanced (T4a)	FEMALE	0	Follicular		7.83	28.63	classical 2	6	5	BRAF:p.V600E:11	0.594	70.5	0	5	18	6	NA	DECEASED	MX	N1	T4a	1	WHITE	60.2	TUMOR FREE	Alive
TCGA-DJ-A2PY-01	46		Braf-like	Quiet	8.77	DiseaseFree	-1.222	8.402	NOT HISPANIC OR LATINO	1	Minimal (T3)	FEMALE	0	Tall Cell		5.43	29.35	classical 2	6	5	BRAF:p.V600E:24	0.239	78	1	1	8	7	8.77	LIVING	M0	N1a	T3	0.73	WHITE	77.7	TUMOR FREE	Alive
TCGA-EM-A3AN-01	36		Braf-like	Quiet	19.61	DiseaseFree	0.161	19.01		1	None	FEMALE	0	Classical		4.46	30	classical 2	5	4		0.367	108.4	1	1	11	2	19.61	LIVING	MX	N1b	T1b	0.64		110.2	TUMOR FREE	Alive
TCGA-ET-A25I-01	37		Ras-like	Quiet	48.16	DiseaseFree	1.747	-4.307	NOT HISPANIC OR LATINO	1	None	FEMALE	0	Follicular		3.82	29.49	follicular	2	1	NRAS:p.Q61K:56	0.441	98.3	0	5	14	6	48.16	LIVING	MX	N0	T2	0.67	WHITE	96.8	TUMOR FREE	Alive
TCGA-BJ-A290-01	70	1q:2.692,2q:2.66	Braf-like	SomeSCNA	20.6	DiseaseFree	-1.737	21.239	NOT HISPANIC OR LATINO	1	Minimal (T3)	MALE	0	Tall Cell		8.95	29.81	classical 2	5	4	IL7R:p.R291T:11,BRAF:p.V600E:23	0.637	69.4	3	12	20	12	20.6	LIVING	M0	N1a	T3	1	WHITE	94.2	WITH TUMOR	Alive
TCGA-EM-A1CV-01	32		Braf-like	Quiet	NA		-0.681	0.226		1	None	FEMALE	0	Classical		3.4	28.52	classical 2	5	4	BRAF:p.V600E:19	0.175	99.6	0	1	6	5	NA	DECEASED	MX	N0	T1	0.74		67.5		Alive
TCGA-DJ-A3UN-01	51	22q:1.221	Braf-like	22q	12.48	DiseaseFree	0.03	-3.935	NOT HISPANIC OR LATINO	1	None	FEMALE	0	Classical		4.38	30.19	classical 2	4	4	YWHAE:p.D157V:10,SYK:p.T283A:6,PLAG1:p.P457S:4,GMPS:p.V219M:3,BRAF:p.V600E:35	0.961	127.3	0	7	30	7	12.48	LIVING	M0	N0	T1b	0.69	WHITE	141.6	TUMOR FREE	Alive
TCGA-KS-A41J-01	28		Braf-like	Quiet	15.67	DiseaseFree	-0.73	12.276	[Not Evaluated]	1	None	FEMALE	0	Classical		3.79	29.85	classical 2	6	3	BRAF:p.V600E:35	0.067	76.2	0	3	3	3	15.67	LIVING	M0	N1	T2	0.81	WHITE	100.2	TUMOR FREE	Alive
TCGA-EL-A4JZ-01	NA	22q:1.377	Braf-like	22q	37.91	DiseaseFree	-0.854	19.438	NOT HISPANIC OR LATINO	1			0			NA	28.12	classical 1	6	5	BRAF:p.V600E:19,AKT2:p.E17K:12	0.249	55	0	1	8	5	37.91	LIVING				0.61	WHITE	53.5	TUMOR FREE	Alive
TCGA-EM-A3O8-01	33		Ras-like	Quiet	12.52	DiseaseFree	1.397	-26.211	[Unknown]	1	None	FEMALE	0	Follicular		3.49	29.66	follicular	1	1	BRAF:p.K601E:43	0.27	135.3	0	3	9	4	12.52	LIVING	MX	N0	T1b	0.8	[Unknown]	118.1	TUMOR FREE	Alive
TCGA-EM-A1YA-01	74		Ras-like	Quiet	NA		0.911	-26.429		1	None	FEMALE	0	Follicular		7.03	28.78	follicular	1	1		0.243	82.1	0	2	9	2	NA	DECEASED	MX	NX	T2	0.73		74.3	TUMOR FREE	Alive
TCGA-DJ-A3VD-01	32			Quiet	20.99	DiseaseFree	NA	NA	HISPANIC OR LATINO	0	None	FEMALE	NA	Classical		3.46	0	follicular	3	5		NA	NA	0	0	NA	NA	20.99	LIVING	M0	N1a	T1b	NA	WHITE	NA	TUMOR FREE	Alive
TCGA-EM-A2CP-01	26		Ras-like	Quiet	2.99	DiseaseFree	0.51	-21.015		1	None	FEMALE	0	Follicular		4.06	29.66	follicular	1	1		0.169	55.3	1	2	5	2	2.99	LIVING	MX	N0	T2	0.04		98.4	TUMOR FREE	Alive
TCGA-FE-A230-01	30		Braf-like	Quiet	17.28	Recurred/Progressed	-0.696	7.947	NOT HISPANIC OR LATINO	1	None	FEMALE	0	Classical		4.42	29.22	classical 2	6	5	BRAF:p.V600E:15	0.171	75.5	0	5	6	1	NA	DECEASED	MX	N1a	T3	0.54	WHITE	88.7	TUMOR FREE	Alive
TCGA-DJ-A13W-01	45		Ras-like	Quiet	14.59	DiseaseFree	0.651	-28.882	NOT HISPANIC OR LATINO	1	None	FEMALE	0	Follicular		4.2	30.07	CpG island methylated	1	1		0.432	148.4	2	2	13	4	14.59	LIVING	M0	N0	T1b	0.92	WHITE	133.7	TUMOR FREE	Alive
TCGA-DJ-A13L-01	NA	9q:1.545	Braf-like	SomeSCNA	NA		-1.034	23.609		1			0			NA	29.06	classical 1	6	5	BRAF:p.V600E:10	1.067	111.8	7	8	32	7	NA					0.47		90.7
TCGA-EM-A22L-01	33	22q:1.257	Ras-like	22q	NA		2.152	-5.213		1	None	FEMALE	0	Follicular		3.76	29.82	follicular	1	1	NRAS:p.Q61K:64	0.302	66.8	0	3	10	0	NA	DECEASED	MX	N0	T2	0.79		92.9		Alive
TCGA-EM-A3FN-01	42		Ras-like	Quiet	12.06	DiseaseFree	1.654	-26.808		1	None	FEMALE	0	Follicular		4.62	29.25	CpG island methylated	4	1		0.513	115.3	1	2	16	5	12.06	LIVING	MX	N0	T3	1		113.8	TUMOR FREE	Alive
TCGA-ET-A3DT-01	23		Braf-like	Quiet	17.97	DiseaseFree	-0.651	4.381	NOT HISPANIC OR LATINO	1	None	FEMALE	0	Classical		3.85	29.03	classical 1	3	2	BRAF:p.V600E:14	0.034	74.6	0	0	2	2	17.97	LIVING	MX	N1a	T2	0.55	WHITE	80.1	TUMOR FREE	Alive
TCGA-ET-A3BQ-01	27		Braf-like	Quiet	2.43	DiseaseFree	-0.187	22.243	NOT HISPANIC OR LATINO	1	None	FEMALE	0	Classical		4	29.64	classical 2	2	4	BRAF:p.V600E:39	0.472	112.2	0	3	15	2	2.43	LIVING	MX	N0	T2	0.78	WHITE	98.8	TUMOR FREE	Alive
TCGA-DJ-A2PN-01	70		Braf-like	Quiet	NA		0.088	16.42	NOT HISPANIC OR LATINO	1	None	FEMALE	0	Classical		5.99	28.53	classical 2	2	3	BRAF:p.V600E:28	0.14	78.2	2	1	5	4	NA	DECEASED	M0	N0	T1b	0.87	WHITE	69.9	TUMOR FREE	Alive
TCGA-DJ-A3UM-01	45		Braf-like	Quiet	31.01	DiseaseFree	-0.358	11.538	NOT HISPANIC OR LATINO	1	None	FEMALE	0	Classical		3.99	29.5	classical 2	4	3	BRAF:p.V600E:29	0.102	112.4	0	3	4	2	31.01	LIVING	M0	N0	T1b	0.62	ASIAN	98	TUMOR FREE	Alive
TCGA-EL-A3CN-01	47		Braf-like	Quiet	155.42	DiseaseFree	-1.155	11.208	NOT HISPANIC OR LATINO	1	Minimal (T3)	FEMALE	0	Classical		6.21	30.23	classical 2	6	5	NF2:p.V146I:3,BRAF:p.V600E:40	0.728	146.2	0	9	23	9	155.42	LIVING	M0	N0	T3	0.6	WHITE	165.3	TUMOR FREE	Alive
TCGA-ET-A40Q-01	38			Quiet	7.16	DiseaseFree	NA	NA	NOT HISPANIC OR LATINO	0	Minimal (T3)	MALE	NA	Tall Cell		4.85	0	classical 2	6	5		NA	NA	0	0	NA	NA	7.16	LIVING	MX	N1b	T3	NA	WHITE	NA	TUMOR FREE	Alive
TCGA-E8-A438-01	23			Quiet	20.66	DiseaseFree	NA	NA	NOT HISPANIC OR LATINO	0	None	FEMALE	NA	Classical		3.79	0	classical 2	1	4		NA	NA	0	0	NA	NA	20.66	LIVING	M0	N0	T1b	NA	WHITE	NA	TUMOR FREE	Alive
TCGA-EM-A4FM-01	59		Braf-like	Quiet	4.83	DiseaseFree	-2.145	14.891	[Unknown]	1	Minimal (T3)	FEMALE	0	Classical		7.62	28.93	classical 2	6	5	PCSK7:p.N334S:4,BRAF:p.V600E:23	0.553	57.6	2	2	17	5	4.83	LIVING	MX	N1b	T3	0.68	[Unknown]	72.2	WITH TUMOR	Alive
TCGA-FY-A3I5-01	64	1p:1.668,1q:1.668,2p:1.688,2q:1.688,3p:1.665,3q:1.665,4p:2.167,4q:2.167,5p:2.167,5q:2.167,6p:1.664,6q:1.664,7p:2.645,7q:2.645,8p:2.163,8q:2.163,9p:2.147,9q:2.147,10p:1.651,10q:1.651,11p:1.661,11q:1.661,12p:2.168,12q:2.168,13q:1.664,14q:2.169,15q:1.662,16p	Ras-like	Many SCNA	1.64	DiseaseFree	1.818	-5.729	NOT HISPANIC OR LATINO	1	None	FEMALE	0	Follicular		6.47	29.76	CpG island methylated	2	1	ZNF521:p.V934M:22,HOOK3:p.A715T:4	0.605	135.2	0	9	18	6	1.64	LIVING	MX	N0	T3	0.68	WHITE	126.6	TUMOR FREE	Alive
TCGA-DJ-A4UR-01	36	15q:1.189,22q:1.195		SomeSCNA	10.97	DiseaseFree	NA	NA	NOT HISPANIC OR LATINO	0	Minimal (T3)	FEMALE	NA	Follicular		7.7	0	follicular	1	1		NA	NA	0	0	NA	NA	10.97	LIVING	M1	N1b	T3	NA	ASIAN	NA	[Unknown]	Alive
TCGA-DE-A0XZ-01	65	22q:1.231	Braf-like	22q	6.7	Recurred/Progressed	-1.411	12.002	NOT HISPANIC OR LATINO	1	None	FEMALE	0	Classical		5.8	30.07	classical 1	5	2	KDR:p.E759K:4,BRAF:p.V600E:22	0.798	97.4	3	5	25	6	NA	DECEASED	M0	N1a	T1b	0.76	WHITE	94.5	TUMOR FREE	Alive
TCGA-BJ-A190-01	55	2p:1.518,2q:1.518,3p:1.538,3q:1.538,4p:1.493,4q:1.493,5p:2.578,5q:2.578,7p:2.566,7q:2.566,8p:1.487,8q:1.487,10p:1.482,10q:1.482,11p:1.486,11q:1.486,12p:2.545,12q:2.545,21q:1.481,22q:1.461,Xq:1.853		Many SCNA	20.57	DiseaseFree	NA	NA	NOT HISPANIC OR LATINO	0	None	MALE	NA	Classical		5.45	0	follicular	1	1		NA	NA	0	0	NA	NA	20.57	LIVING	MX	N0	T2	NA	WHITE	NA	TUMOR FREE	Alive
TCGA-DJ-A1QE-01	62		Braf-like	SomeSCNA	99.93	DiseaseFree	-0.535	25.764		1	Minimal (T3)	FEMALE	0	Classical		6.41	28.83	classical 2	6	5	BRAF:p.V600E:32	0.555	80.7	0	3	17	5	99.93	LIVING	M0	N0	T3	0.88	WHITE	80.4	TUMOR FREE	Alive
TCGA-EL-A3ZN-01	NA		Braf-like	Quiet	NA		0.21	22.876		1			0			NA	29.77	classical 2	2	4		0.034	100.5	0	0	1	2	NA					0.56		91.2
TCGA-FY-A40L-01	55	1q:2.504		SomeSCNA	6.57	DiseaseFree	NA	NA	NOT HISPANIC OR LATINO	0	Moderate/Advanced (T4a)	FEMALE	NA	Classical		5.91	0	classical 2	6	5		NA	NA	NA	NA	NA	NA	6.57	LIVING	MX	N1b	T4a	NA	WHITE	NA	TUMOR FREE	Alive
TCGA-BJ-A18Z-01	NA		Braf-like	Quiet	20.7	DiseaseFree	-0.606	13.053	NOT HISPANIC OR LATINO	1			0			NA	29.33	classical 2	6	5	BRAF:p.V600E:20	0.682	127.1	1	4	21	1	20.7	LIVING				0.51	WHITE	90.7		Alive
TCGA-DJ-A3UX-01	46		Braf-like	Quiet	11.33	DiseaseFree	1.134	3.119	NOT HISPANIC OR LATINO	1	None	FEMALE	0	Classical		3.83	30.14	classical 2	4	2	CACNA1D:p.W372C:6,BRAF:p.V600E:24	0.265	126.3	0	5	9	9	11.33	LIVING	M0	N0	T1	0.39	WHITE	129.6	WITH TUMOR	Alive
TCGA-DJ-A3V9-01	50			Quiet	20.47	DiseaseFree	NA	NA	NOT HISPANIC OR LATINO	0	None	FEMALE	NA	Classical		4.69	0	classical 2	5	4		NA	NA	0	0	NA	NA	20.47	LIVING	M0	N1b	T2	NA	WHITE	NA	TUMOR FREE	Alive
TCGA-J8-A3O2-01	39			Quiet	1.35	DiseaseFree	NA	NA	NOT HISPANIC OR LATINO	0	Minimal (T3)	MALE	NA	Classical		6.15	0	classical 2	6	2		NA	NA	NA	NA	NA	NA	1.35	LIVING	M0	N1b	T3	NA	WHITE	NA	WITH TUMOR	Alive
TCGA-IM-A4EB-01	37			Quiet	8.64	DiseaseFree	NA	NA	HISPANIC OR LATINO	0	Minimal (T3)	MALE	NA	Other specify	Diffuse Sclerosing Variant	NA	0	classical 1	6	5		NA	NA	NA	NA	NA	NA	8.64	LIVING	MX	N1b	T3	NA	WHITE	NA	TUMOR FREE	Alive
TCGA-BJ-A0ZH-01	52	22q:1.769	Braf-like	22q	NA		-0.576	20.738	NOT HISPANIC OR LATINO	1	None	FEMALE	0	Tall Cell		5.96	29.96	classical 2	5	3	SETD2:p.E1138D:12,BRCA2:p.H2932Y:9,BRAF:p.V600E:33	0.901	123.8	6	4	28	8	NA	DECEASED	MX	N1b	T2	0.66	WHITE	130		Alive
TCGA-BJ-A45I-01	51		Braf-like	Quiet	6.18	DiseaseFree	-1.849	22.855	NOT HISPANIC OR LATINO	1	Minimal (T3)	FEMALE	0	Tall Cell		6.71	28.1	classical 2	6	5	BRAF:p.V600E:7	0.178	53.2	1	0	6	4	6.18	LIVING	M0	N0	T3	0.18	WHITE	57.4	WITH TUMOR	Alive
TCGA-EL-A3CL-01	NA	22q:1.305	Braf-like	22q	NA		-0.116	28.718	NOT HISPANIC OR LATINO	1			0			NA	29.01	classical 2	4	4	BRAF:p.V600E:25	0.207	72.3	0	3	7	3	31.64	DECEASED				0.73	WHITE	78.7	[Unknown]	Dead
TCGA-EL-A3GR-01	31		Braf-like	Quiet	102.76	DiseaseFree	0.38	31.897	NOT HISPANIC OR LATINO	1	Minimal (T3)	FEMALE	0	Classical		5	30.07	classical 2	6	3	BRAF:p.V600E:37	0.299	108	4	1	10	2	102.76	LIVING	M0	NX	T3	0.67	WHITE	117.3	TUMOR FREE	Alive
TCGA-KS-A4I7-01	61	22q:1.487		22q	12.35	DiseaseFree	NA	NA	[Not Evaluated]	0	None	FEMALE	NA	Classical		5.33	0	classical 2	5	4		NA	NA	NA	NA	NA	NA	12.35	LIVING	M0	N0	T1b	NA	WHITE	NA	TUMOR FREE	Alive
TCGA-EL-A3H3-01	NA		Braf-like	Quiet	NA		-0.463	28.862		1			0			NA	29.26	classical 2	1	2		0.103	95.1	0	1	3	1	NA					0.65		82.2
TCGA-DJ-A1QQ-01	43		Braf-like	Quiet	5.95	DiseaseFree	0.357	1.573	NOT HISPANIC OR LATINO	1	Minimal (T3)	MALE	0	Classical		5.34	29.1	classical 2	6	3	BRAF:p.V600E:25	0.412	88.3	1	2	13	5	5.95	LIVING	M0	N0	T3	0.87	ASIAN	88.6	TUMOR FREE	Alive
TCGA-IM-A420-01	39			Quiet	2.96	DiseaseFree	NA	NA	HISPANIC OR LATINO	0	None	FEMALE	NA	Classical		4.6	0	classical 2	6	5		NA	NA	NA	NA	NA	NA	2.96	LIVING	MX	N1a	T2	NA	WHITE	NA	TUMOR FREE	Alive
TCGA-H2-A3RI-01	29		Braf-like	Quiet	2.99	DiseaseFree	-0.477	-3.14	NOT HISPANIC OR LATINO	1	Minimal (T3)	FEMALE	0	Classical		4.91	29.69	classical 2	5	3	BRAF:p.V600E:43	0.236	119.6	1	2	8	5	2.99	LIVING	MX	N0	T3	0.76	WHITE	126.5	TUMOR FREE	Alive
TCGA-EM-A2CR-01	46		Ras-like		13.63	DiseaseFree	0.244	-14.129		1	None	FEMALE	0	Follicular		4.46	29.92	classical 2	2	1	NRAS:p.Q61R:62	0.368	68.5	1	3	12	3	13.63	LIVING	MX	N0	T2	0.75		99.1	TUMOR FREE	Alive
TCGA-H2-A422-01	40			Quiet	18.59	DiseaseFree	NA	NA	NOT HISPANIC OR LATINO	0	None	FEMALE	NA	Classical		4.1	0	classical 2	6	3		NA	NA	NA	NA	NA	NA	18.59	LIVING	MX	N0	T2	NA	WHITE	NA	[Unknown]	Alive
TCGA-DJ-A1QF-01	61		Braf-like	Quiet	18.5	DiseaseFree	-0.846	8.539		1	Minimal (T3)	FEMALE	0	Classical		6.75	29.02	classical 2	5	4	BRAF:p.V600E:30	0.172	82.5	1	1	6	10	18.5	LIVING	M0	N0	T2	0.75	WHITE	81.2	TUMOR FREE	Alive
TCGA-DJ-A2PX-01	55		Braf-like	Quiet	5.52	DiseaseFree	0.223	1.317	NOT HISPANIC OR LATINO	1	None	FEMALE	0	Follicular		4.76	29.31	follicular	5	2		0.171	77	0	0	5	0	5.52	LIVING	M0	N0	T1b	0.47	WHITE	83.3	TUMOR FREE	Alive
TCGA-DJ-A2Q9-01	65		Braf-like	Quiet	10.35	DiseaseFree	-0.561	33.358	NOT HISPANIC OR LATINO	1	None	FEMALE	0	Tall Cell		5.65	29.33	follicular	6	5	BRAF:p.V600E:3	0.614	78.1	1	4	19	3	10.35	LIVING	M0	N1a	T1b	0.19	WHITE	75.2	TUMOR FREE	Alive
TCGA-BJ-A2N9-01	NA	5p:2.814,5q:2.814,7p:3.614,7q:3.614,12p:2.799,12q:2.799,16p:2.807,16q:2.807,Xq:2.143	Ras-like	Many SCNA	7.39	Recurred/Progressed	1.659	-51.68	NOT HISPANIC OR LATINO	1			0			NA	29.36	follicular	1	1	UBR5:p.A1768V:10	0.341	69.7	0	3	10	5	NA	DECEASED				0.8	WHITE	80	TUMOR FREE	Alive
TCGA-EL-A3ZS-01	22			Quiet	NA		NA	NA	NOT HISPANIC OR LATINO	0	None	FEMALE	NA	Classical		3.58	0	classical 1	6	2		NA	NA	0	0	NA	NA	NA	DECEASED	M0	N1	T1a	NA	WHITE	NA	TUMOR FREE	Alive
TCGA-DO-A2HM-01	49	1p:2.105,1q:2.105,9p:1.869,9q:1.869	Braf-like	Quiet	2.33	DiseaseFree	-1.133	1.098	NOT HISPANIC OR LATINO	1	None	MALE	0	Classical		4.46	29.06	follicular	6	5	FBXO11:p.R593T:6,ERCC3:p.K557N:5,BRAF:p.V600E:2,ARID2:p.Q1031*:9	2.099	129.4	26	14	62	24	2.33	LIVING	MX	N1b	T1b	0.18	WHITE	90.6	[Unknown]	Alive
TCGA-KS-A41I-01	47	22q:1.282		22q	15.97	DiseaseFree	NA	NA	[Not Evaluated]	0	None	FEMALE	NA	Follicular		4.36	0	follicular	1	1		NA	NA	NA	NA	NA	NA	15.97	LIVING	M0	N0	T1	NA	WHITE	NA	TUMOR FREE	Alive
TCGA-EM-A2OY-01	46	2p:1.478,2q:1.478,5p:2.525,5q:2.525,7p:3.012,7q:3.012,9p:1.441,9q:1.441,12p:2.499,12q:2.499,13q:2.489,14q:2.531,15q:1.445,17p:2.506,17q:2.506,19p:2.449,19q:2.449,20p:2.533,20q:2.533,21q:1.437,22q:1.434	Ras-like	Many SCNA	17.58	DiseaseFree	1.518	-54.985		1	None	FEMALE	1	Follicular		4.46	29.97	follicular	1	1		0.5	110.3	2	3	15	1	17.58	LIVING	MX	N0	T2	0.85		114.3	TUMOR FREE	Alive
TCGA-ET-A39N-01	35	2p:2.522,5p:2.531,5q:2.531,7p:3.044,7q:3.044,8p:2.523,8q:2.523,11p:2.505,11q:2.505,12p:2.511,12q:2.511,14q:2.382,16p:2.979,16q:2.979,17p:2.499,17q:2.499,18p:2.515,18q:2.515,20p:2.428,20q:2.428,21q:2.512,22q:2.137,Xq:2.259	Ras-like	Many SCNA	98.49	DiseaseFree	0.481	-1.565	NOT HISPANIC OR LATINO	1	None	FEMALE	0	Classical		4.6	28.52	classical 2	1	1		0.386	76.4	1	6	11	1	98.49	LIVING	MX	NX	T3	0.79	WHITE	75.6	TUMOR FREE	Alive
TCGA-E3-A3E0-01	34		Braf-like	Quiet	66.33	DiseaseFree	0.583	14.614	NOT HISPANIC OR LATINO	1	None	FEMALE	0	Classical		3.82	30.11	classical 2	4	4	BCL11A:p.E611K:16	0.299	182.1	1	3	9	5	66.33	LIVING	MX	N0	T2	0.68	WHITE	146.1	TUMOR FREE	Alive
TCGA-ET-A2MX-01	27			Quiet	54.01	DiseaseFree	NA	NA	NOT HISPANIC OR LATINO	0	None	MALE	NA	Classical		3.73	0	classical 2	1	3		NA	NA	0	0	NA	NA	54.01	LIVING	MX	N1a	T2	NA	WHITE	NA	TUMOR FREE	Alive
TCGA-EM-A22I-01	52		Braf-like	Quiet	NA		-1.222	30.723		1	Minimal (T3)	FEMALE	0	Classical		6.79	29.08	classical 2	6	5	BRAF:p.V600E:9	0.241	101.2	0	1	8	4	NA	DECEASED	MX	N0	T3	0.61		67.6	TUMOR FREE	Alive
TCGA-DJ-A13P-01	52	13q:1.207	Braf-like	SomeSCNA	137.78	DiseaseFree	-0.54	-0.71		1	Minimal (T3)	FEMALE	0	Classical		5.61	30.1	classical 2	5	4	MLL:p.D2718V:5,BRAF:p.V600E:49	0.498	147.4	0	1	16	4	137.78	LIVING	M0	N0	T3	0.82	WHITE	135.8	TUMOR FREE	Alive
TCGA-KS-A4IB-01	41	1q:2.829,22q:1.202	Braf-like	SomeSCNA	64.52	DiseaseFree	-1.717	-1.5	[Not Evaluated]	1	None	FEMALE	0	Classical		4.24	29.01	classical 2	5	3	CHEK2:p.H143Q:39,BRAF:p.V600E:16	0.448	81.2	0	4	14	2	64.52	LIVING	M0	N1	T2	0.93	ASIAN	68.9	[Unknown]	Alive
TCGA-BJ-A192-01	54	7q:2.763,16p:2.771	Ras-like	SomeSCNA	8.08	DiseaseFree	0.937	-29.446		1	Minimal (T3)	FEMALE	0	Classical		6.97	28.9	follicular	1	1		0.208	109.5	0	2	6	2	8.08	LIVING	M0	NX	T3	0.79	WHITE	104.1		Alive
TCGA-DJ-A4UP-01	NA		Braf-like	Quiet	NA		0.912	26.303		1			0			NA	28.85	follicular	1	2		0.139	62.2	0	2	4	2	NA					0.37		71.8
TCGA-BJ-A3PU-01	52		Braf-like	Quiet	7.26	Recurred/Progressed	-1.19	9.454	NOT HISPANIC OR LATINO	1	Minimal (T3)	MALE	0	Classical		5.94	29.46	classical 2	6	5	BRAF:p.V600E:38	0.679	133	2	6	21	5	NA	DECEASED	M0	N1a	T3	0.77	WHITE	109.9	WITH TUMOR	Alive
TCGA-FE-A237-01	19	22q:1.742	Braf-like	22q	22.77	Recurred/Progressed	-0.517	25.274	NOT HISPANIC OR LATINO	1	Minimal (T3)	FEMALE	0	Classical		5.15	29.42	classical 2	2	5	BRAF:p.V600E:27	0.238	103.1	1	1	8	1	NA	DECEASED	MX	N1	T2	0.74	WHITE	99.5	WITH TUMOR	Alive
TCGA-IM-A41Z-01	37	22q:1.835		22q	9.63	DiseaseFree	NA	NA	HISPANIC OR LATINO	0	None	FEMALE	NA	Follicular		4.45	0	CpG island methylated	1	1		NA	NA	NA	NA	NA	NA	9.63	LIVING	MX	N0	T1b	NA	WHITE	NA	TUMOR FREE	Alive
TCGA-ET-A3DS-01	33	2p:1.185,12p:2.755,12q:2.755,16p:2.791,17q:2.779,22q:1.168	Ras-like	SomeSCNA	0.3	DiseaseFree	2.588	-63.282	NOT HISPANIC OR LATINO	1	None	FEMALE	0	Classical		3.34	28.73	follicular	1	1		0.209	81.2	0	3	6	5	0.3	LIVING	MX	N0	T1	0.83	WHITE	76.6	TUMOR FREE	Alive
TCGA-CE-A481-01	41			Quiet	0.1	DiseaseFree	NA	NA	NOT HISPANIC OR LATINO	0	None	FEMALE	NA	Classical		3.73	0	classical 2	1	4		NA	NA	0	0	NA	NA	0.1	LIVING	M0	N0	T1	NA	ASIAN	NA	TUMOR FREE	Alive
TCGA-EL-A4K0-01	NA		Braf-like	Quiet	18.99	DiseaseFree	-0.546	16.071	NOT HISPANIC OR LATINO	1			0			NA	28.95	classical 2	6	4	SSX1:p.F79I:62,BRAF:p.V600E:25	0.242	72.4	0	0	8	1	18.99	LIVING				0.68	WHITE	71.9	TUMOR FREE	Alive
TCGA-ET-A40T-01	26	22q:1.747		22q	2.14	DiseaseFree	NA	NA	NOT HISPANIC OR LATINO	0	None	FEMALE	NA	Classical		3.94	0	classical 2	6	2		NA	NA	0	0	NA	NA	2.14	LIVING	MX	N1a	T2	NA	WHITE	NA	TUMOR FREE	Alive
TCGA-BJ-A0ZJ-01	36		Braf-like	Quiet	NA		0.834	-6.458	NOT HISPANIC OR LATINO	1	None	MALE	0	Classical		4.45	30.03	classical 1	2	2		0.033	136.4	0	0	1	1	NA	DECEASED	M0	N1a	T2	0.39	WHITE	129.5	TUMOR FREE	Alive
TCGA-EL-A3ZH-01	42	17p:2.662,17q:2.662	Ras-like	SomeSCNA	78.91	DiseaseFree	2.048	-9.832	NOT HISPANIC OR LATINO	1	Minimal (T3)	FEMALE	0	Classical		5.11	29.42	follicular	1	1	NRAS:p.Q61R:57,MLL:p.N1653T:5	0.204	141.9	0	1	7	3	78.91	LIVING	M0	N1	T3	0.81	WHITE	78.5	TUMOR FREE	Alive
TCGA-DJ-A2QC-01	70		Braf-like	Quiet	10.02	DiseaseFree	-0.874	16.194	NOT HISPANIC OR LATINO	1	None	FEMALE	0	Classical		6.29	29.53	classical 2	5	4	BRIP1:p.G509F:6,BRAF:p.V600E:19	0.508	75.3	0	2	16	5	10.02	LIVING	M0	N0	T2	0.69		81.3	TUMOR FREE	Alive
TCGA-ET-A2MY-01	72		Braf-like	Quiet	22.08	DiseaseFree	-0.893	-0.358	NOT HISPANIC OR LATINO	1	None	FEMALE	0	Classical		6.15	29.55	classical 2	5	5	JUN:p.S17L:15,BRAF:p.V600E:25,ABL2:p.S1080*:8	1.895	76	21	8	57	13	22.08	LIVING	MX	NX	T1b	0.83	BLACK OR AFRICAN AMERICAN	84.2	TUMOR FREE	Alive
TCGA-FY-A3I4-01	34		Braf-like	Quiet	1.12	DiseaseFree	1.156	16.707	NOT HISPANIC OR LATINO	1	None	FEMALE	0	Classical		4.3	29.49	classical 2	4	3	NUP214:p.N1350S:13,BRAF:p.V600E:15	0.136	83.2	1	0	5	4	1.12	LIVING	M0	N0	T2	0.3	WHITE	122.3	TUMOR FREE	Alive
TCGA-ET-A39M-01	34	22q:1.612	Braf-like	22q	84.82	DiseaseFree	-0.355	12.032	NOT HISPANIC OR LATINO	1	None	MALE	0	Classical		4.3	30.3	classical 1	2	4	BRAF:p.V600E:51	0.66	77.5	0	13	21	6	84.82	LIVING	MX	NX	T2	0.57	WHITE	195.4	TUMOR FREE	Alive
TCGA-CE-A13K-01	30	13q:1.897	Braf-like	SomeSCNA	0.53	DiseaseFree	-0.23	35.464	NOT HISPANIC OR LATINO	1	Minimal (T3)	FEMALE	0	Classical		5.45	30.01	classical 2	1	4		0.267	134.6	1	5	8	5	0.53	LIVING	M0	N1	T3	0.83	ASIAN	127.6	TUMOR FREE	Alive
TCGA-BJ-A191-01	49		Ras-like	Quiet	4.83	DiseaseFree	-0.32	-26.746	NOT HISPANIC OR LATINO	1	None	FEMALE	0	Other specify	columnar cell variant	NA	29.4	classical 2	3	1		0.544	129.9	4	4	16	8	4.83	LIVING	M0	N0	T1b	0.95	WHITE	122.5	TUMOR FREE	Alive
TCGA-EM-A4FV-01	64		Braf-like	Quiet	12.71	DiseaseFree	0.622	9.353	[Unknown]	1	None	FEMALE	0	Classical		5.51	28.22	classical 2	6	2	KRAS:p.Q61K:10,BRAF:p.V600E:5	0.638	47.8	2	4	21	7	12.71	LIVING	MX	N0	T1b	0.47	[Unknown]	55.6	TUMOR FREE	Alive
TCGA-FY-A40M-01	51	9p:1.845,9q:1.845		SomeSCNA	4.53	DiseaseFree	NA	NA	NOT HISPANIC OR LATINO	0	None	FEMALE	NA	Classical		4.59	0	classical 2	3	1		NA	NA	NA	NA	NA	NA	4.53	LIVING	MX	N0	T1b	NA	WHITE	NA	TUMOR FREE	Alive
TCGA-DJ-A3UW-01	50		Braf-like	Quiet	42.97	DiseaseFree	-0.29	19.413	NOT HISPANIC OR LATINO	1	None	FEMALE	0	Classical		4.36	29.71	classical 1	6	2	BRAF:p.V600E:16	0.269	123.6	0	4	9	3	42.97	LIVING	M0	N0	T1b	0.36	WHITE	109.1	TUMOR FREE	Alive
TCGA-DJ-A3V8-01	28			Quiet	21.25	DiseaseFree	NA	NA	NOT HISPANIC OR LATINO	0	Minimal (T3)	FEMALE	NA	Tall Cell		4.85	0	classical 2	6	3		NA	NA	0	0	NA	NA	21.25	LIVING	M0	N1b	T3	NA	WHITE	NA	TUMOR FREE	Alive
TCGA-IM-A41Y-01	42			Quiet	9.79	DiseaseFree	NA	NA	HISPANIC OR LATINO	0	Minimal (T3)	FEMALE	NA	Other specify	Diffuse sclerosing variant	NA	0	classical 2	6	3		NA	NA	NA	NA	NA	NA	9.79	LIVING	MX	N1a	T3	NA	WHITE	NA	TUMOR FREE	Alive
TCGA-E3-A3DZ-01	55	22q:1.377	Ras-like	22q	12.06	DiseaseFree	1.783	0.524	NOT HISPANIC OR LATINO	1	None	FEMALE	0	Follicular		5.9	29.9	follicular	2	1	NSD1:p.K513R:3,HRAS:p.Q61K:73	0.736	171.1	2	9	23	6	12.06	LIVING	M0	N0	T3	0.77	WHITE	138.4	TUMOR FREE	Alive
TCGA-FY-A3W9-01	66	13q:1.094,22q:1.067	Ras-like	SomeSCNA	0.76	DiseaseFree	1.609	-14.842	NOT HISPANIC OR LATINO	1	None	FEMALE	0	Follicular		6.97	29.65	CpG island methylated	4	1	NRAS:p.Q61R:81	0.573	104.9	0	4	18	7	0.76	LIVING	MX	N0	T2	0.94	WHITE	109	TUMOR FREE	Alive
TCGA-E8-A434-01	56	22q:1.888		Quiet	14.09	DiseaseFree	NA	NA	NOT HISPANIC OR LATINO	0	None	FEMALE	NA	Classical		4.69	0	classical 2	1	2		NA	NA	0	0	NA	NA	14.09	LIVING	M0	N0	T1a	NA	ASIAN	NA	TUMOR FREE	Alive
TCGA-DJ-A3VM-01	68	22q:1.258	Ras-like	22q	27.6	DiseaseFree	0.9	9.282	NOT HISPANIC OR LATINO	1	None	FEMALE	0	Follicular		6.34	29.96	follicular	1	1		0.367	92.6	1	1	11	5	27.6	LIVING	M0	N0	T2	0.8	WHITE	135.3	TUMOR FREE	Alive
TCGA-E8-A2JQ-01	18			Quiet	0	DiseaseFree	NA	NA	NOT HISPANIC OR LATINO	0	Minimal (T3)	FEMALE	NA	Classical		4.73	0	classical 1	6	5		NA	NA	0	0	NA	NA	0	LIVING	M0	N1a	T3	NA	WHITE	NA	TUMOR FREE	Alive
TCGA-EM-A3AL-01	45		Ras-like	Quiet	14.13	DiseaseFree	1.613	-19.959		1	None	FEMALE	0	Follicular		4.17	29.76	CpG island methylated	2	1		0.672	93.4	0	11	20	8	14.13	LIVING	MX	N0	T1b	0.79		101.3	TUMOR FREE	Alive
TCGA-H2-A3RH-01	41		Ras-like	Quiet	12.45	DiseaseFree	0.681	2.83	NOT HISPANIC OR LATINO	1	None	FEMALE	0	Follicular		3.79	29.65	classical 2	1	1	KRAS:p.Q61K:24	0.371	123.6	1	3	12	3	12.45	LIVING	M0	N0	T1b	1	WHITE	123.7	TUMOR FREE	Alive
TCGA-EM-A3FO-01	40	22q:1.719	Braf-like	22q	17.48	DiseaseFree	-0.951	30.618		1	None	MALE	0	Classical		4.52	29.76	classical 2	4	4	BRAF:p.V600E:33	0.37	107.7	0	6	12	4	17.48	LIVING	MX	N0	T3	1		125.1	TUMOR FREE	Alive
TCGA-ET-A25O-01	35	22q:0.707	Braf-like	22q	27.07	DiseaseFree	-1.104	-7.114	NOT HISPANIC OR LATINO	1	None	FEMALE	0	Classical		3.79	29.34	classical 2	5	4	BRAF:p.V600E:15	0.341	84.2	0	0	11	1	27.07	LIVING	MX	N1a	T2	0.98	BLACK OR AFRICAN AMERICAN	79.1	TUMOR FREE	Alive
TCGA-EL-A3CW-01	NA		Braf-like	Quiet	NA		1.302	3.243	NOT HISPANIC OR LATINO	1			0			NA	29.48	follicular	2	2	BRAF:p.V600E:3	0.203	84.5	0	3	7	3	56.96	DECEASED				0.1	WHITE	94.5	[Unknown]	Dead
TCGA-ET-A3BP-01	34	18p:1.25,18q:1.25,22q:1.252	Braf-like	SomeSCNA	4.17	DiseaseFree	-1.402	8.485	HISPANIC OR LATINO	1	None	FEMALE	0	Classical		3.85	28.48	classical 2	5	4	BRAF:p.V600E:37	0.105	70.8	1	2	4	1	4.17	LIVING	MX	N1a	T2	0.78		73.3	TUMOR FREE	Alive
TCGA-FK-A3SD-01	61		Ras-like	Quiet	0.89	DiseaseFree	1.806	-38.422	NOT HISPANIC OR LATINO	1	[Unknown]	FEMALE	0	Classical		NA	29.9	CpG island methylated	4	1	PDE4DIP:p.Q2060K:8,MLL:p.K1574R:3,FBXO11:p.Q72*:5	0.836	94.4	0	6	25	10	0.89	LIVING	M0	N0	T1	0.8	WHITE	120.5	TUMOR FREE	Alive
TCGA-EL-A3ZR-01	46	11p:2.526,11q:2.526,14q:2.527,17p:2.521,17q:2.521,18p:2.528,18q:2.528,21q:2.519,22q:1.616	Ras-like	SomeSCNA	48.13	DiseaseFree	1.066	-13.574	NOT HISPANIC OR LATINO	1	None	FEMALE	0	Classical		4.34	30.04	follicular	1	1	HRAS:p.Q61R:80	0.333	126.4	0	4	11	7	48.13	LIVING	M0	N0	T2	1	WHITE	96.8	TUMOR FREE	Alive
TCGA-DJ-A2PW-01	65	9q:2.328	Braf-like	SomeSCNA	7.69	DiseaseFree	-1.088	20.908	NOT HISPANIC OR LATINO	1	None	MALE	0	Classical		6.58	28.61	classical 2	4	4	MLL3:p.Q3591*:5,HOOK3:p.S232C:34,BRAF:p.V600E:33	0.489	74.1	1	4	15	4	7.69	LIVING	M0	N1a	T3	1	WHITE	77.2	TUMOR FREE	Alive
TCGA-E8-A44K-01	50		Braf-like	Quiet	13.76	DiseaseFree	-0.841	17.252	NOT HISPANIC OR LATINO	1	None	FEMALE	0	Classical		4.6	28.12	classical 2	6	5	FANCG:p.E48fs:2,BRAF:p.V600E:21	0.213	84	0	0	7	4	13.76	LIVING	M0	N0	T1b	0.65	ASIAN	56.1	TUMOR FREE	Alive
TCGA-FE-A23A-01	27		Braf-like	Quiet	NA		-1.089	18.268	NOT HISPANIC OR LATINO	1	None	FEMALE	0	Classical		3.91	29.17	classical 2	6	5	BRAF:p.V600E:10	0.24	80	0	1	8	3	NA	DECEASED	MX	N0	T2	0.4	WHITE	66.4	TUMOR FREE	Alive
TCGA-EL-A3GQ-01	72		Braf-like	SomeSCNA	30.16	DiseaseFree	1.008	4.433	NOT HISPANIC OR LATINO	1	None	FEMALE	0	Follicular		6.96	29.95	classical 2	5	2	BRAF:p.V600E:33	0.401	87.2	1	3	13	4	30.16	LIVING	M0	N0	T1	0.8	WHITE	116.4	TUMOR FREE	Alive
TCGA-EL-A3H2-01	58	6q:1.233,19p:1.326	Ras-like	SomeSCNA	NA		2.226	-35.056	NOT HISPANIC OR LATINO	1	None	MALE	0	Classical		6.59	29.57	follicular	1	1	STAT5B:p.E710_splice:9	0.541	160.9	1	4	16	11	33.48	DECEASED	MX	N0	T2	0.85	WHITE	122.9	WITH TUMOR	Dead
TCGA-EM-A2OX-01	46		Braf-like	SomeSCNA	19.71	DiseaseFree	-0.506	7.728		1	None	MALE	0	Classical		4.22	28.98	classical 2	2	4	BRAF:p.V600E:15	0.138	106.1	1	0	5	3	19.71	LIVING	MX	N1b	T1b	0.46		71.7	TUMOR FREE	Alive
TCGA-DE-A2OL-01	44		Ras-like	Quiet	NA		1.6	-16.057	NOT HISPANIC OR LATINO	1	None	FEMALE	0	Follicular		4.39	29.33	CpG island methylated	1	1		0.409	79	0	1	12	1	NA	DECEASED	MX	NX	T2	0.72	WHITE	78.3	TUMOR FREE	Alive
TCGA-E3-A3E1-01	46		Braf-like	Quiet	40.18	DiseaseFree	0.32	8.098	NOT HISPANIC OR LATINO	1	None	FEMALE	0	Classical		4.13	29.68	classical 2	2	3	BRAF:p.V600E:42	0.539	161.6	2	3	17	7	40.18	LIVING	M0	N0	T1	0.59	WHITE	129.4	TUMOR FREE	Alive
TCGA-ET-A39O-01	39		Braf-like	Quiet	60.97	DiseaseFree	-1.069	6.312	NOT HISPANIC OR LATINO	1	None	MALE	0	Tall Cell		3.58	28.86	classical 1	4	5	BRAF:p.V600E:23	0.312	78.4	2	2	10	5	60.97	LIVING	MX	N0	T1	0.76	WHITE	80.7	TUMOR FREE	Alive
TCGA-EL-A4JX-01	31	1q:2.135	Braf-like	SomeSCNA	45.93	DiseaseFree	-1.131	8.635	NOT HISPANIC OR LATINO	1	None	FEMALE	0	Classical		NA	28.88	classical 1	6	5	BRAF:p.V600E:11	0.242	63.5	0	2	8	2	45.93	LIVING	MX	N0	T3	0.41	BLACK OR AFRICAN AMERICAN	70.6	TUMOR FREE	Alive
TCGA-EL-A4K9-01	68	9p:2.156,9q:2.156,22q:1.382		SomeSCNA	37.75	DiseaseFree	NA	NA	NOT HISPANIC OR LATINO	0	Minimal (T3)	MALE	NA	Classical		7.97	0	classical 2	6	4		NA	NA	0	0	NA	NA	37.75	LIVING	M0	N0	T2	NA	WHITE	NA	TUMOR FREE	Alive
TCGA-DJ-A3VB-01	52		Braf-like	Quiet	22.9	DiseaseFree	-0.947	20.412	NOT HISPANIC OR LATINO	1	Minimal (T3)	MALE	0	Tall Cell		6.81	29.87	classical 2	6	5	BRAF:p.V600E:29	0.234	87.5	0	4	8	3	22.9	LIVING	M0	N1a	T3	0.69	[Unknown]	127.4	TUMOR FREE	Alive
TCGA-EM-A3AK-01	62		Braf-like	Quiet	15.67	DiseaseFree	0.136	13.389		1	None	FEMALE	0	Classical		5.56	29.62	classical 2	2	4	BRAF:p.V600E:35	0.338	101.8	0	1	11	4	15.67	LIVING	MX	N0	T1b	0.7		97.9	TUMOR FREE	Alive
TCGA-EM-A22J-01	56		Ras-like	Quiet	NA		1.063	-36.378		1	None	FEMALE	0	Follicular		NA	29.08	follicular	1	1	NRAS:p.Q61R:60	0.481	89.5	0	6	15	5	NA	DECEASED	MX	N0	T2	0.72		77.2	TUMOR FREE	Alive
TCGA-KS-A4IC-01	45			Quiet	14.68	DiseaseFree	NA	NA	[Not Evaluated]	0	None	FEMALE	NA	Classical		3.93	0	classical 2	5	4		NA	NA	NA	NA	NA	NA	14.68	LIVING	M0	N1a	T1b	NA	WHITE	NA	[Unknown]	Alive
TCGA-EM-A3FP-01	71		Ras-like	Quiet	17.38	DiseaseFree	1.923	-12.198		1	None	FEMALE	0	Follicular		6.34	28.81	follicular	4	1	PMS1:p.S803G:16	0.555	112.9	1	2	16	3	17.38	LIVING	MX	N0	T2	0.63		84.7	TUMOR FREE	Alive
TCGA-BJ-A45F-01	59	22q:1.883	Ras-like	Quiet	3.45	DiseaseFree	1.163	-13.422	NOT HISPANIC OR LATINO	1		FEMALE	0	Classical		NA	27.1	follicular	1	1	NRAS:p.Q61R:31	0.295	48.6	0	1	9	1	3.45	LIVING	M0	N0	T1b	0.96	WHITE	45.8	TUMOR FREE	Alive
TCGA-ET-A3DR-01	42		Braf-like	Quiet	43.46	DiseaseFree	0.985	11.944	NOT HISPANIC OR LATINO	1	None	FEMALE	0	Classical		3.72	30.31	classical 2	4	3		0.396	136.8	1	4	12	4	43.46	LIVING	MX	N1a	T1	0.61	WHITE	145.5	TUMOR FREE	Alive
TCGA-EL-A3MW-01	55		Braf-like	Quiet	108.57	DiseaseFree	-0.66	11.791	NOT HISPANIC OR LATINO	1	None	FEMALE	0	Classical		5.45	29.75	classical 2	4	4	BRAF:p.V600E:30	0.303	149.3	1	4	10	5	108.57	LIVING	M0	N0	T2	0.85	WHITE	122.7	TUMOR FREE	Alive
TCGA-ET-A3BO-01	44		Braf-like	Quiet	5.85	DiseaseFree	-1.19	10.613	NOT HISPANIC OR LATINO	1	Minimal (T3)	FEMALE	0	Tall Cell		6.27	29.26	classical 2	6	5	BRAF:p.V600E:35	0.171	88.1	0	1	6	1	5.85	LIVING	MX	N1a	T3	0.67	WHITE	86.6	TUMOR FREE	Alive
TCGA-CE-A482-01	27		Braf-like	Quiet	0.07	DiseaseFree	-0.785	21.136	NOT HISPANIC OR LATINO	1	None	FEMALE	0	Classical		3.7	28.78	classical 2	1	4		0.104	66.5	0	0	3	5	0.07	LIVING	M0	N1	T1	0.46	ASIAN	70.5	TUMOR FREE	Alive
TCGA-IM-A3U2-01	89		Braf-like	SomeSCNA	10.25	DiseaseFree	-1.403	12.408	HISPANIC OR LATINO	1	Minimal (T3)	FEMALE	0	Tall Cell		9.41	30.12	classical 2	6	5	SEPT6:p.Y298D:50,POU2AF1:p.P93L:3,GNAS:p.E52K:2,FANCD2:p.G713D:4,BRAF:p.V600E:52	1.527	132.2	2	15	47	17	10.25	LIVING	MX	N1b	T3	0.77	WHITE	132.7	TUMOR FREE	Alive
TCGA-DJ-A3UK-01	35	22q:1.723	Braf-like	22q	15.08	DiseaseFree	-0.778	1.721	NOT HISPANIC OR LATINO	1	None	FEMALE	0	Classical		3.55	29.95	classical 2	4	4	BRAF:p.V600E:41	0.334	103.7	0	8	11	11	15.08	LIVING	M0	N0	T1b	1	WHITE	129.2	TUMOR FREE	Alive
TCGA-BJ-A0ZA-01	67		Ras-like	Quiet	NA		1.894	-5.677	NOT HISPANIC OR LATINO	1	None	FEMALE	0	Classical		6.38	29.94	follicular	1	1	NRAS:p.Q61R:102,LPP:p.N477S:35	0.468	136.5	0	2	15	4	NA	DECEASED	M0	N0	T2	0.77	WHITE	117.3	TUMOR FREE	Alive
TCGA-EL-A3ZG-01	15			Quiet	77.3	DiseaseFree	NA	NA	NOT HISPANIC OR LATINO	0	Minimal (T3)	MALE	NA	Classical		5.9	0	classical 2	5	3		NA	NA	0	0	NA	NA	77.3	LIVING	M0	N0	T3	NA	ASIAN	NA	TUMOR FREE	Alive
TCGA-DJ-A2QB-01	53	22q:1.357	Ras-like	22q	10.84	DiseaseFree	1.293	-4.824	NOT HISPANIC OR LATINO	1	Minimal (T3)	FEMALE	0	Follicular		5.72	27.87	follicular	1	1	HRAS:p.Q61R:15,CDKN2C:p.D67N:30	0.287	75.6	2	0	9	0	10.84	LIVING	M0	N1b	T1b	0.67	ASIAN	69	TUMOR FREE	Alive
TCGA-EM-A4FK-01	33		Ras-like	Quiet	9	DiseaseFree	1.657	-13.423	[Unknown]	1	None	FEMALE	0	Follicular		3.88	28.45	CpG island methylated	1	1	NRAS:p.Q61R:66	0.211	40	0	1	7	2	9	LIVING	MX	NX	T2	0.72	[Unknown]	68.6	TUMOR FREE	Alive
TCGA-DJ-A1QG-01	62	22q:1.26	Ras-like	22q	6.96	DiseaseFree	0.318	-11.251	NOT HISPANIC OR LATINO	1	None	MALE	0	Follicular		5.5	28.88	follicular	1	1	NRAS:p.Q61R:55,CHEK2:p.L391F:26,CDH11:p.D355Y:29	0.519	72.5	1	3	16	7	6.96	LIVING	M0	N0	T1b	0.67	WHITE	77.8	TUMOR FREE	Alive
TCGA-EL-A4KD-01	41		Braf-like	Quiet	29.93	DiseaseFree	1.155	17.899	NOT HISPANIC OR LATINO	1	Minimal (T3)	MALE	0	Classical		5.63	28.81	classical 2	1	4	PDE4DIP:p.Q849R:10	0.382	50.9	0	4	11	7	29.93	LIVING	M0	N1	T3	0.96	WHITE	73.3	TUMOR FREE	Alive
TCGA-DJ-A3V7-01	44		Braf-like	Quiet	9.82	DiseaseFree	-0.847	21.73	NOT HISPANIC OR LATINO	1	Minimal (T3)	FEMALE	0	Tall Cell		5.18	29.81	classical 2	5	3	RB1:p.R798W:24,BRAF:p.V600E:48	0.47	87.5	1	7	15	3	9.82	LIVING	M0	N0	T3	0.8	WHITE	118.6	TUMOR FREE	Alive
TCGA-FY-A3ON-01	20		Braf-like	Quiet	1.51	DiseaseFree	-0.075	8.58	HISPANIC OR LATINO	1	None	MALE	0	Classical		3.85	29.55	classical 2	6	3	SUFU:p.Q212*:18,BRAF:p.V600E:49	0.169	101.7	0	1	6	0	1.51	LIVING	MX	N1	T2	0.96	WHITE	119.2	TUMOR FREE	Alive
TCGA-FY-A40N-01	55			Quiet	0.89	DiseaseFree	NA	NA	NOT HISPANIC OR LATINO	0	None	FEMALE	NA	Follicular		4.67	0	classical 2	1	2		NA	NA	NA	NA	NA	NA	0.89	LIVING	MX	N0	T1a	NA	WHITE	NA	TUMOR FREE	Alive
TCGA-FK-A3SB-01	28		Braf-like	Quiet	4.07	DiseaseFree	-0.389	11.335	NOT HISPANIC OR LATINO	1	Minimal (T3)	FEMALE	0	Classical		4.7	29.66	classical 2	4	4	BRAF:p.V600E:29	0.303	111.7	1	1	10	4	4.07	LIVING	MX	N1a	T3	0.54	ASIAN	106.1	TUMOR FREE	Alive
TCGA-EL-A3CU-01	70		Braf-like	Quiet	157.03	DiseaseFree	-0.627	7.956	NOT HISPANIC OR LATINO	1	None	FEMALE	0	Classical		7.7	28.88	classical 1	6	5	PRDM16:p.P55L:24,BRAF:p.V600E:22	0.45	67.1	0	0	14	4	157.03	LIVING	M0	N1a	T1	0.56	WHITE	80.3	TUMOR FREE	Alive
TCGA-EL-A3D6-01	NA		Braf-like	Quiet	NA		-1.412	9.036	HISPANIC OR LATINO	1			0			NA	30.06	classical 2	6	5	TP53:p.Q375*:6,BRAF:p.V600E:32	0.799	109.5	0	4	25	7	NA	DECEASED				0.83	WHITE	113.8	[Unknown]	Alive
TCGA-EM-A3SU-01	43			Quiet	16.39	DiseaseFree	NA	NA	[Unknown]	0	None	FEMALE	NA	Classical		4.07	0	classical 2	6	5		NA	NA	0	0	NA	NA	16.39	LIVING	MX	N1b	T2	NA	[Unknown]	NA	TUMOR FREE	Alive
TCGA-FY-A3NM-01	48	1p:2.743,1q:2.743,4p:2.723,4q:2.723,5p:2.749,5q:2.749,7p:2.747,7q:2.747,12p:2.741,12q:2.741,14q:2.749,16p:2.776,16q:2.776,Xq:2.253	Ras-like	Many SCNA	0.99	DiseaseFree	2.533	-56.894	NOT HISPANIC OR LATINO	1	Minimal (T3)	FEMALE	0	Classical		5.32	29.25	follicular	4	1	DNMT3A:p.P195L:8	0.718	104.9	2	3	21	4	0.99	LIVING	MX	N0	T3	0.88	WHITE	116.7		Alive
TCGA-DJ-A3VL-01	38		Ras-like	Quiet	13.5	Recurred/Progressed	1.189	-15.666	NOT HISPANIC OR LATINO	1	None	MALE	0	Follicular		3.28	29.66	follicular	1	1	BRAF:p.PTPQQ490del:4	0.101	76.5	0	0	4	1	NA	DECEASED	M0	N0	T1a	0.93	WHITE	98.4	TUMOR FREE	Alive
TCGA-DJ-A13O-01	56		Braf-like	Quiet	7.36	DiseaseFree	0.95	11.305	NOT HISPANIC OR LATINO	1	None	MALE	0	Classical		4.81	29.88	follicular	1	2	BRAF:p.V600E:14	0.134	137.8	0	0	5	0	7.36	LIVING	M0	N0	T1b	0.27	WHITE	119.2	TUMOR FREE	Alive
TCGA-DJ-A4V0-01	36		Ras-like	Quiet	9.33	DiseaseFree	1.77	-6.063	NOT HISPANIC OR LATINO	1	None	FEMALE	0	Classical		3.73	28.83	follicular	1	2		0.139	54	1	0	4	1	9.33	LIVING	M0	N0	T2	0.18	ASIAN	71.2	TUMOR FREE	Alive
TCGA-DJ-A2PV-01	53		Braf-like	Quiet	7.82	DiseaseFree	0.227	19.747	NOT HISPANIC OR LATINO	1	None	FEMALE	0	Classical		5.26	28.64	classical 2	4	4	BRAF:p.V600E:22	0.175	73.2	1	1	6	3	7.82	LIVING	M0	N0	T2	0.63	WHITE	74.9	TUMOR FREE	Alive
TCGA-DJ-A2Q7-01	52	22q:1.597	Braf-like	22q	9.56	DiseaseFree	-0.294	4.639	NOT HISPANIC OR LATINO	1	Minimal (T3)	FEMALE	0	Classical		5.91	29.68	classical 2	5	4	FCGR2B:p.L62P:21,BRAF:p.V600E:27	0.27	74.8	2	0	9	7	9.56	LIVING	M0	N1a	T2	0.63	ASIAN	88.4	TUMOR FREE	Alive
TCGA-EL-A3CV-01	40		Braf-like	Quiet	NA		-1.278	36.446	HISPANIC OR LATINO	1	Minimal (T3)	MALE	0	Classical		6.7	28.68	classical 1	2	5	BRAF:p.V600E:12	0.174	71.3	0	2	6	2	NA	DECEASED	M0	N1b	T3	0.46	WHITE	71.2	TUMOR FREE	Alive
TCGA-ET-A25P-01	24	17p:2.618,17q:2.618		SomeSCNA	18.36	DiseaseFree	NA	NA	NOT HISPANIC OR LATINO	0	None	FEMALE	NA	Classical		3.28	0	classical 2	2	1		NA	NA	0	0	NA	NA	18.36	LIVING	MX	N0	T1	NA	ASIAN	NA	TUMOR FREE	Alive
TCGA-EL-A3ZQ-01	78		Braf-like	Quiet	45.5	DiseaseFree	-1.637	-0.378	NOT HISPANIC OR LATINO	1	None	FEMALE	0	Classical		7.32	29.48	classical 2	5	4	BRAF:p.V600E:17	0.271	95.8	0	4	9	1	45.5	LIVING	M0	N0	T2	0.81	WHITE	71.4	TUMOR FREE	Alive
TCGA-FE-A238-01	36	17p:1.661,17q:1.978		SomeSCNA	14.16	Recurred/Progressed	NA	NA	NOT HISPANIC OR LATINO	0	Minimal (T3)	FEMALE	NA	Classical		5.27	0	classical 2	2	3		NA	NA	NA	NA	NA	NA	NA	DECEASED	MX	N0	T3	NA	WHITE	NA	WITH TUMOR	Alive
TCGA-EM-A2OW-01	37		Ras-like	Quiet	13.83	DiseaseFree	2.098	-31.595		1	None	FEMALE	0	Follicular		3.49	29.99	follicular	1	1	TSHR:p.M453T:52	0.367	109.9	1	5	11	7	13.83	LIVING	MX	NX	T1b	0.56		113.2	TUMOR FREE	Alive
TCGA-EL-A3GP-01	70	1q:2.599,9p:1.365,9q:1.365,11p:1.375,11q:1.375,16p:1.423,16q:1.423,22q:1.416	Braf-like	SomeSCNA	1.41	DiseaseFree	-0.931	30.224	NOT HISPANIC OR LATINO	1	Minimal (T3)	MALE	0	Classical		8.25	29.86	follicular	6	5	USP6:p.Y1366*:44,BRAF:p.V600E:24	0.502	108.5	3	3	16	7	1.41	LIVING	M0	N1a	T3	0.62	BLACK OR AFRICAN AMERICAN	106.7	[Unknown]	Alive
TCGA-EL-A3H1-01	66		Ras-like	Quiet	NA		1.49	-6.711	NOT HISPANIC OR LATINO	1	None	FEMALE	0	Classical		5.88	26.96	CpG island methylated	4	1		0.816	97.9	6	3	22	7	49.28	DECEASED	M0	N0	T1	0.89	BLACK OR AFRICAN AMERICAN	76.4	TUMOR FREE	Dead
TCGA-DJ-A1QH-01	58		Braf-like	Quiet	7.98	DiseaseFree	-1.056	16.364	NOT HISPANIC OR LATINO	1	Minimal (T3)	FEMALE	0	Tall Cell		7.39	28.82	classical 2	6	5	BRAF:p.V600E:30	0.625	79.1	2	2	19	8	7.98	LIVING	M0	N1a	T3	0.83	WHITE	78.5	TUMOR FREE	Alive
TCGA-BJ-A28V-01	79		Ras-like	Quiet	5.09	DiseaseFree	1.944	-22.241	NOT HISPANIC OR LATINO	1		FEMALE	0	Classical		NA	28.95	CpG island methylated	4	1	NSD1:p.I2394fs:44,JAK1:p.V764I:42	0.656	74.4	0	4	19	5	5.09	LIVING	MX	N0	T3	0.78	WHITE	81.7		Alive
TCGA-ET-A40S-01	62	13q:1.333,Xq:1.855	Braf-like	SomeSCNA	5.03	DiseaseFree	0.032	27.84	NOT HISPANIC OR LATINO	1	None	MALE	0	Classical		5.71	29.82	follicular	6	2		0.235	111.4	1	3	7	2	5.03	LIVING	MX	N0	T2	0.69	WHITE	95.1	TUMOR FREE	Alive
TCGA-E8-A413-01	38		Braf-like	Quiet	13.6	DiseaseFree	0.239	23.818	NOT HISPANIC OR LATINO	1	None	FEMALE	0	Classical		3.55	29.77	classical 2	6	2	BRAF:p.V600E:23	0.067	109.8	0	1	3	2	13.6	LIVING	M0	N0	T1b	0.48	ASIAN	113.9	TUMOR FREE	Alive
TCGA-BJ-A0Z5-01	58	22q:1.723		22q	NA		NA	NA	NOT HISPANIC OR LATINO	0		MALE	NA	Classical		7.44	0	classical 2	5	3		NA	NA	0	0	NA	NA	NA	DECEASED	M0	N1a	T3	NA	WHITE	NA	TUMOR FREE	Alive
TCGA-E3-A3E2-01	34		Braf-like	Quiet	63.14	DiseaseFree	-0.266	9.166	NOT HISPANIC OR LATINO	1	None	FEMALE	0	Follicular		3.61	29.81	classical 1	2	2	BRAF:p.V600E:25	0.235	120.5	1	0	8	2	63.14	LIVING	MX	N1a	T1	0.64	WHITE	116.9	TUMOR FREE	Alive
TCGA-DJ-A3VA-01	39		Braf-like	Quiet	11.93	DiseaseFree	-0.753	4.263	NOT HISPANIC OR LATINO	1	None	FEMALE	0	Classical		3.7	30.07	classical 2	5	3	TRRAP:p.G1498R:47,BRAF:p.V600E:34	0.2	94.4	2	1	7	5	11.93	LIVING	M0	N1a	T1b	0.65	[Unknown]	130.9	TUMOR FREE	Alive
TCGA-EM-A2CS-01	52			Quiet	15.18	DiseaseFree	NA	NA		0	None	FEMALE	NA	Classical		7.05	0	classical 2	5	4		NA	NA	0	0	NA	NA	15.18	LIVING	MX	N1b	T3	NA		NA	WITH TUMOR	Alive
TCGA-ET-A3DQ-01	43		Ras-like	SomeSCNA	59.82	DiseaseFree	0.712	25.456	NOT HISPANIC OR LATINO	1	None	FEMALE	0	Follicular		3.74	29.06	follicular	2	2		0.034	77.7	0	0	1	3	59.82	LIVING	MX	N0	T1	0.37	WHITE	87.8	TUMOR FREE	Alive
TCGA-EM-A4FU-01	35	22q:1.297		22q	37.84	DiseaseFree	NA	NA	[Unknown]	0	None	MALE	NA	Follicular		4.36	0	follicular	1	1		NA	NA	0	0	NA	NA	37.84	LIVING	MX	NX	T3	NA	[Unknown]	NA	TUMOR FREE	Alive
TCGA-IM-A3U3-01	55	22q:1.766	Braf-like	22q	16.89	DiseaseFree	-0.853	6.931	HISPANIC OR LATINO	1	None	FEMALE	0	Tall Cell		4.79	29.6	classical 2	4	5	CD74:p.E278K:4,BRAF:p.V600E:37	0.811	87.1	1	10	25	6	16.89	LIVING	MX	N0	T1b	0.69	WHITE	110.7	TUMOR FREE	Alive
TCGA-DJ-A2QA-01	56	22q:1.725	Braf-like	22q	12.42	DiseaseFree	0.626	-12.064	NOT HISPANIC OR LATINO	1	Minimal (T3)	FEMALE	0	Follicular		5.87	29.56	classical 2	5	4	MLL3:p.S3213L:36,BRAF:p.V600E:22	0.474	77.8	1	3	15	4	12.42	LIVING	M0	N0	T3	0.52	ASIAN	85	TUMOR FREE	Alive
TCGA-BJ-A2NA-01	77		Braf-like	Quiet	4.17	Recurred/Progressed	-0.303	10.58	NOT HISPANIC OR LATINO	1	Minimal (T3)	MALE	0	Classical		8.61	28.63	classical 2	2	5	WHSC1L1:p.S138L:23,SLC34A2:p.T688M:20,NKX2-1:p.K25N:3,BRAF:p.V600E:18	0.908	73.8	9	9	27	16	NA	DECEASED	M0	N0	T3	0.71	WHITE	75	WITH TUMOR	Alive
TCGA-EL-A3GZ-01	NA		Braf-like	Quiet	NA		-0.8	23.827		1			0			NA	30.17	classical 2	4	4	MSH2:p.R383L:37,BRAF:p.V600E:37	0.298	332	1	1	10	2	NA					0.73		154.5
TCGA-EM-A22Q-01	36	13q:1.284	Ras-like	SomeSCNA	NA		0.979	-35.353		1	None	MALE	0	Follicular		4.72	29.29	CpG island methylated	3	1	NRAS:p.Q61K:55	0.205	81.7	1	2	7	4	NA	DECEASED	MX	N0	T3	0.78		73.8	TUMOR FREE	Alive
TCGA-EM-A2P2-01	46	11p:2.793	Ras-like	SomeSCNA	17.28	DiseaseFree	-0.244	-7.735		1	None	MALE	0	Follicular		5.18	29.93	classical 2	2	1	KIAA1549:p.E968K:22,BRAF:p.TAPTP488del:19	0.802	114.2	0	6	25	1	17.28	LIVING	MX	N0	T3	0.86		101.5	TUMOR FREE	Alive
TCGA-CE-A3ME-01	51		Braf-like	Quiet	0.23	DiseaseFree	-1.484	26.319	NOT HISPANIC OR LATINO	1	None	FEMALE	0	Classical		5.28	29.78	classical 2	2	3	BRAF:p.V600E:35	0.369	159.8	1	5	12	9	0.23	LIVING	M0	N0	T2	0.79	ASIAN	139.5	TUMOR FREE	Alive
TCGA-ET-A39K-01	48		Braf-like	Quiet	72.44	DiseaseFree	-1.561	22.908	NOT HISPANIC OR LATINO	1	Minimal (T3)	FEMALE	0	Classical		7.04	29.05	classical 2	5	4	BRAF:p.V600E:23	0.207	75.4	0	1	7	1	72.44	LIVING	MX	N1a	T3	0.79	WHITE	83	TUMOR FREE	Alive
TCGA-EL-A3TB-01	47		Braf-like	Quiet	82.75	DiseaseFree	0.362	12.112	NOT HISPANIC OR LATINO	1	Minimal (T3)	FEMALE	0	Classical		5.42	29.47	classical 2	4	4	RBM15:p.S212R:37	0.713	105.8	0	5	21	5	82.75	LIVING	M0	N1a	T2	0.8	WHITE	102	TUMOR FREE	Alive
TCGA-DJ-A3UU-01	49		Braf-like	Quiet	17.67	DiseaseFree	0.586	-4.538	NOT HISPANIC OR LATINO	1	Minimal (T3)	FEMALE	0	Classical		6.25	29.96	classical 2	4	2	BRAF:p.V600E:30	0.467	129.8	0	4	15	2	17.67	LIVING	M0	N0	T3	0.6	WHITE	122.8	TUMOR FREE	Alive
TCGA-E8-A419-01	30		Braf-like	Quiet	0	DiseaseFree	-1.193	17.785	NOT HISPANIC OR LATINO	1	None	FEMALE	0	Classical		4	29.82	classical 1	6	5	MLL:p.Q3621H:4,BRAF:p.V600E:28	0.134	109.4	0	0	5	2	0	LIVING	M0	N1	T2	0.57	WHITE	96.1	WITH TUMOR	Alive
TCGA-BJ-A3PR-01	69		Braf-like	Quiet	15.47	DiseaseFree	-0.017	19.94	NOT HISPANIC OR LATINO	1	None	FEMALE	1	Classical		7.55	29.82	follicular	6	5	BRAF:p.V600E:6	0.436	122.2	0	6	14	6	15.47	LIVING	M0	N0	T1a	0.19	WHITE	132.7	TUMOR FREE	Alive
TCGA-FY-A4B4-01	NA	22q:1.864		Quiet	1.15	DiseaseFree	NA	NA	NOT HISPANIC OR LATINO	0			NA			NA	0	classical 2	6	3		NA	NA	0	0	NA	NA	1.15	LIVING				NA	WHITE	NA	WITH TUMOR	Alive
TCGA-EL-A3CT-01	NA		Braf-like	Quiet	NA		-0.811	7.727	NOT HISPANIC OR LATINO	1			0			NA	30.12	classical 1	6	5	EZR:p.L104F:30,CCDC6:p.Q24*:16,BRAF:p.V600E:28	2.158	108.8	9	22	66	27	60.91	DECEASED				0.48	WHITE	115.1	[Unknown]	Dead
TCGA-EL-A3D5-01	NA	17p:1.588,19p:1.347	Ras-like	SomeSCNA	33.44	DiseaseFree	0.835	-13.493	NOT HISPANIC OR LATINO	1			0			NA	29.98	follicular	2	1	TP53:p.E343fs:26,DICER1:p.E1813G:117	0.334	110.4	0	2	10	4	33.44	LIVING				0.77	WHITE	112.4	TUMOR FREE	Alive
TCGA-EL-A3ZK-01	41	9p:1.824,9q:1.824	Braf-like	SomeSCNA	31.47	DiseaseFree	-0.261	30.277	NOT HISPANIC OR LATINO	1	None	FEMALE	0	Classical		4.03	29.32	classical 2	6	3		0.307	61.6	1	6	9	3	31.47	LIVING	M0	N1	T2	0.66	WHITE	107.7	[Unknown]	Alive
TCGA-EL-A4JW-01	NA		Braf-like	Quiet	19.28	DiseaseFree	-0.365	51.797	NOT HISPANIC OR LATINO	1			0			NA	29.03	classical 2	6	3	BRAF:p.V600E:13	0.207	50.7	0	1	7	2	19.28	LIVING				0.73	WHITE	76.5	TUMOR FREE	Alive
TCGA-DO-A1JZ-01	23		Braf-like	Quiet	NA		-0.083	20.557	NOT HISPANIC OR LATINO	1	None	FEMALE	0	Follicular		5.09	29.16	classical 2	1	4		0.24	134.6	0	2	7	0	NA	DECEASED	MX	NX	T2	1	BLACK OR AFRICAN AMERICAN	101.3	TUMOR FREE	Alive
TCGA-EM-A3SZ-01	42	22q:1.862		22q	12.78	DiseaseFree	NA	NA	[Unknown]	0	None	FEMALE	NA	Classical		4.14	0	classical 2	6	5		NA	NA	0	0	NA	NA	12.78	LIVING	MX	N0	T2	NA	[Unknown]	NA	TUMOR FREE	Alive
TCGA-FY-A3NN-01	48		Braf-like	Quiet	0	DiseaseFree	-0.108	7.216		1	None	FEMALE	0	Classical		4.44	29.51	classical 2	4	3	BRAF:p.V600E:28	0.373	95.8	1	8	12	7	0	LIVING	MX	N1a	T1b	0.86		105.1		Alive
TCGA-EM-A3AJ-01	39		Ras-like	Quiet	18.96	DiseaseFree	0.967	8.938		1	None	MALE	0	Follicular		5.33	29.55	follicular	1	1		0.203	110.3	1	1	6	2	18.96	LIVING	MX	N1a	T3	0.34		91.8	TUMOR FREE	Alive
TCGA-DJ-A3VK-01	NA	22q:1.426	Ras-like	22q	NA		0.609	-6.366		1			0			NA	29.29	follicular	4	1	BRAF:p.598_599insKIGDFGLA:13	0.444	84.9	2	4	14	4	NA					1		75
TCGA-EM-A2CU-01	47		Braf-like	Quiet	13.14	DiseaseFree	0.693	16.153		1	None	FEMALE	0	Follicular		4.96	27.9	classical 2	1	4		0.179	84	3	0	5	3	13.14	LIVING	MX	N1a	T2	0.51		49	TUMOR FREE	Alive
TCGA-H2-A26U-01	54		Braf-like	SomeSCNA	NA		-1.316	14.911	NOT HISPANIC OR LATINO	1	Minimal (T3)	FEMALE	0	Classical		6.77	30.15	classical 1	6	5	BRAF:p.V600E:8	0.166	110.8	0	1	6	2	NA	DECEASED	MX	N0	T3	0.56	WHITE	100	TUMOR FREE	Alive
TCGA-DJ-A2PU-01	52		Braf-like	Quiet	10.25	DiseaseFree	-0.746	13.054	NOT HISPANIC OR LATINO	1	None	FEMALE	0	Classical		5	28.84	classical 2	4	4	SMARCA4:p.P930L:3,BRAF:p.V600E:35	0.277	81.5	0	3	9	1	10.25	LIVING	M0	N0	T2	0.83	WHITE	80.9	TUMOR FREE	Alive
TCGA-DJ-A2Q6-01	38		Braf-like	Quiet	8.61	DiseaseFree	-1.029	24.248	NOT HISPANIC OR LATINO	1	Minimal (T3)	FEMALE	0	Classical		4.43	29.47	classical 2	5	5	BRAF:p.V600E:27	0.271	84.1	0	3	9	5	8.61	LIVING	M0	N1b	T1b	0.61	WHITE	80.6	TUMOR FREE	Alive
TCGA-EM-A3FQ-01	19		Braf-like	Quiet	16.16	DiseaseFree	0.888	28.081		1	None	FEMALE	0	Other specify	cribriform morular	NA	29.85	classical 1	5	2		0.268	114.1	0	2	8	2	16.16	LIVING	MX	N1b	T3	0.54		117.2	TUMOR FREE	Alive
TCGA-ET-A25M-01	33			Quiet	12.32	DiseaseFree	NA	NA	NOT HISPANIC OR LATINO	0	None	MALE	NA	Classical		3.85	0	classical 2	2	5		NA	NA	0	0	NA	NA	12.32	LIVING	MX	N1	T2	NA	WHITE	NA	TUMOR FREE	Alive
TCGA-ET-A3BN-01	33		Braf-like	Quiet	28.22	DiseaseFree	0.146	26.863	NOT HISPANIC OR LATINO	1	None	FEMALE	0	Classical		4	28.73	classical 2	4	3	BRCA1:p.V412I:9	0.244	73.4	0	4	7	1	28.22	LIVING	MX	NX	T2	0.95	ASIAN	78.9	TUMOR FREE	Alive
TCGA-FE-A3PC-01	37		Braf-like	Quiet	85.61	DiseaseFree	-0.447	11.957	NOT HISPANIC OR LATINO	1	None	FEMALE	0	Classical		4.66	29.89	classical 2	5	3	PIK3CA:p.G118D:11,BRAF:p.V600E:55,AKAP9:p.H2680R:3	0.937	125.6	1	7	29	10	85.61	LIVING	MX	N1	T3	0.88	WHITE	129.6	TUMOR FREE	Alive
TCGA-EL-A3GO-01	31	15q:1.2	Ras-like	SomeSCNA	39.29	DiseaseFree	0.642	-6.494	HISPANIC OR LATINO	1	None	FEMALE	0	Classical		4.06	29.48	CpG island methylated	2	1	DICER1:p.D1810H:92	0.441	103.7	0	3	13	1	39.29	LIVING	M0	N0	T2	0.8	WHITE	91	TUMOR FREE	Alive
TCGA-KS-A41F-01	37			Quiet	120.89	DiseaseFree	NA	NA	[Not Evaluated]	0	None	FEMALE	NA	Classical		3.76	0	classical 2	5	4		NA	NA	NA	NA	NA	NA	120.89	LIVING	M0	N1	T2	NA	WHITE	NA	TUMOR FREE	Alive
TCGA-BJ-A0ZB-01	66	5p:2.181	Braf-like	SomeSCNA	NA		-0.739	6.38	NOT HISPANIC OR LATINO	1	Moderate/Advanced (T4a)	MALE	0	Classical		8	29.91	classical 2	5	5	FANCD2:p.M507V:6,CSF3R:p.G415R:139,BRAF:p.V600E:38	1.605	141.3	14	9	49	10	NA	DECEASED	M0	N1b	T3	0.81	WHITE	117.7	TUMOR FREE	Alive
TCGA-EL-A3T8-01	36		Braf-like	Quiet	95.3	DiseaseFree	-0.391	24.088	NOT HISPANIC OR LATINO	1	None	MALE	0	Classical		4.24	29.44	classical 2	4	3	BRAF:p.V600E:31	0.374	110.2	2	2	12	2	95.3	LIVING	M0	N0	T2	0.74	ASIAN	100.9	TUMOR FREE	Alive
TCGA-EL-A4JV-01	41	22q:1.824	Ras-like	22q	45.76	DiseaseFree	1.38	-3.689	NOT HISPANIC OR LATINO	1	None	FEMALE	0	Classical		4.63	28.47	follicular	1	1	HRAS:p.Q61R:29	0.176	67.6	0	2	6	0	45.76	LIVING	M0	N0	T2	0.87	ASIAN	63.3	TUMOR FREE	Alive
TCGA-EL-A4K7-01	74			Quiet	41.1	DiseaseFree	NA	NA	NOT HISPANIC OR LATINO	0	Minimal (T3)	MALE	NA	Classical		7.67	0	classical 2	5	4		NA	NA	0	0	NA	NA	41.1	LIVING	M0	N1	T2	NA	WHITE	NA	TUMOR FREE	Alive
TCGA-EM-A3AI-01	68	5p:2.754,5q:2.754,7p:3.483,7q:3.483,12p:2.733,12q:2.733,14q:2.733,16p:2.718,16q:2.718,17p:2.697,17q:2.697,20p:2.711,20q:2.711,Xq:2.203	Ras-like	Many SCNA	17.44	DiseaseFree	1.869	-27.705		1	None	FEMALE	0	Follicular		6.13	29.77	follicular	2	1	ELL:p.V196M:25	0.537	106.1	1	6	16	2	17.44	LIVING	MX	NX	T2	0.78		102.7	TUMOR FREE	Alive
TCGA-DJ-A3UT-01	43		Ras-like	Quiet	15.44	DiseaseFree	1.838	0.236	HISPANIC OR LATINO	1	None	FEMALE	0	Follicular		3.71	29.95	follicular	4	1	TSHR:p.I640V:5,NRAS:p.Q61R:96	0.434	105.9	1	3	14	4	15.44	LIVING	M0	N0	T1a	0.83	WHITE	126.9	TUMOR FREE	Alive
TCGA-DJ-A3V5-01	76			Quiet	19.19	DiseaseFree	NA	NA	NOT HISPANIC OR LATINO	0	Minimal (T3)	FEMALE	NA	Tall Cell		8.5	0	classical 2	6	5		NA	NA	0	0	NA	NA	19.19	LIVING	M0	N0	T3	NA	WHITE	NA	TUMOR FREE	Alive
TCGA-EM-A2CT-01	20		Ras-like	Quiet	10.48	DiseaseFree	0.852	-7.498		1	None	FEMALE	0	Follicular		3.43	29.84	follicular	1	1	NRAS:p.Q61R:55,DICER1:p.R1906S:59	0.302	65.9	0	1	10	1	10.48	LIVING	MX	N0	T1b	0.7		88	TUMOR FREE	Alive
TCGA-EM-A3SY-01	36	2p:1.538,2q:1.538,5p:2.455,5q:2.455,7p:2.439,7q:2.439,8p:1.522,8q:1.522,9p:1.518,9q:1.518,11p:2.426,11q:2.426,12p:2.424,12q:2.424,14q:1.532,16p:2.397,16q:2.397,17p:2.352,17q:2.352,18p:1.534,18q:1.534,19p:2.287,19q:2.287,20p:2.397,20q:2.397,21q:2.384		Many SCNA	13.5	DiseaseFree	NA	NA	[Unknown]	0	None	MALE	NA	Follicular		3.52	0	follicular	1	1		NA	NA	0	0	NA	NA	13.5	LIVING	MX	NX	T1b	NA	[Unknown]	NA	TUMOR FREE	Alive
TCGA-FE-A234-01	26		Braf-like	Quiet	15.87	Recurred/Progressed	-1.348	16.464	NOT HISPANIC OR LATINO	1	None	FEMALE	0	Classical		4.09	28.69	classical 2	6	5	TRRAP:p.I333T:3,BRAF:p.V600E:13	0.418	78.4	0	3	13	2	NA	DECEASED	MX	N1	T2	0.67	WHITE	77	WITH TUMOR	Alive
TCGA-DJ-A13S-01	19		Ras-like	Quiet	8.71	DiseaseFree	1.135	-13.029	HISPANIC OR LATINO	1	None	FEMALE	0	Follicular		3.64	30.21	follicular	1	1	NRAS:p.Q61R:124	0.331	125	1	4	11	2	8.71	LIVING	M0	N0	T1b	0.73	WHITE	150	TUMOR FREE	Alive
TCGA-EM-A3FR-01	55		Ras-like	Quiet	15.01	DiseaseFree	0.95	-16.945		1	None	FEMALE	0	Classical		5.3	29.88	CpG island methylated	1	1		0.703	124.5	1	5	21	4	15.01	LIVING	MX	N1a	T2	0.74		135.2	TUMOR FREE	Alive
TCGA-J8-A3YE-01	31		Braf-like	Quiet	27.83	DiseaseFree	-1.076	18.65	[Not Evaluated]	1	Minimal (T3)	FEMALE	0	Classical		5.15	30.15	classical 2	1	3	BRAF:p.V600E:36,ATM:p.T2228I:53	0.166	89.7	0	0	6	1	27.83	LIVING	M0	N1	T3	0.8	WHITE	113.3	TUMOR FREE	Alive
TCGA-ET-A3DP-01	43		Braf-like	Quiet	56.83	DiseaseFree	-0.204	23.543	NOT HISPANIC OR LATINO	1	None	FEMALE	0	Classical		4.19	27.5	classical 2	4	4	BRAF:p.V600E:16	0.364	113.8	0	3	11	6	56.83	LIVING	MX	NX	T2	0.65	BLACK OR AFRICAN AMERICAN	69.5	TUMOR FREE	Alive
TCGA-ET-A25L-01	52	22q:1.204		22q	14.78	DiseaseFree	NA	NA	NOT HISPANIC OR LATINO	0	Minimal (T3)	FEMALE	NA	Tall Cell		7.06	0	classical 2	6	5		NA	NA	0	0	NA	NA	14.78	LIVING	MX	N1b	T3	NA	WHITE	NA	TUMOR FREE	Alive
TCGA-BJ-A2N7-01	NA		Ras-like	Quiet	18.36	DiseaseFree	1.142	-7.43	NOT HISPANIC OR LATINO	1			0			NA	29.48	follicular	1	1	NRAS:p.Q61R:56,ERG:p.E129Q:12	0.17	76.4	0	1	6	0	18.36	LIVING				0.79	WHITE	78.1	WITH TUMOR	Alive
TCGA-EL-A3GY-01	40		Braf-like	Quiet	101.05	DiseaseFree	-1.052	32.27	NOT HISPANIC OR LATINO	1	None	FEMALE	0	Classical		7.55	30.23	classical 2	5	3	ETV1:p.P221A:5,BRAF:p.V600E:32,ABL1:p.E453K:5	0.695	107.6	2	3	22	5	101.05	LIVING	M1	N1	T1	0.61	WHITE	126.5	TUMOR FREE	Alive
TCGA-ET-A3BX-01	24		Braf-like	Quiet	4.5	DiseaseFree	-0.704	19.596	HISPANIC OR LATINO	1	Minimal (T3)	MALE	0	Classical		5.6	28.72	classical 2	6	3	BRAF:p.V600E:26	0.279	75.6	0	1	9	0	4.5	LIVING	MX	N1a	T3	0.81		78	TUMOR FREE	Alive
TCGA-EM-A2CJ-01	49	7q:2.695,22q:1.228	Ras-like	SomeSCNA	16.43	DiseaseFree	1.515	-32.465		1	None	FEMALE	0	Follicular		4.28	29.98	follicular	1	1	TCF3:p.R105Q:9	0.467	72.8	0	3	14	3	16.43	LIVING	MX	NX	T1b	0.87		98.3	TUMOR FREE	Alive
TCGA-EL-A3MX-01	NA	3p:2.476,9p:1.827,9q:1.827	Braf-like	SomeSCNA	56.11	Recurred/Progressed	-1.925	25.249	NOT HISPANIC OR LATINO	1			0			NA	29.65	classical 2	3	4	ETV5:p.R464C:28,BRAF:p.V600E:25	0.877	117.7	5	4	27	11	57.59	DECEASED				1	WHITE	114.6	WITH TUMOR	Dead
TCGA-FE-A3PB-01	33	22q:1.873	Braf-like	Quiet	85.09	DiseaseFree	-1.6	17.846	NOT HISPANIC OR LATINO	1	Minimal (T3)	FEMALE	0	Classical		4.4	29.28	classical 2	6	5	BRAF:p.V600E:22	0.137	122	0	0	5	1	85.09	LIVING	MX	N1a	T3	0.56	WHITE	92	TUMOR FREE	Alive
TCGA-EM-A2P1-01	33		Braf-like	Quiet	11.93	Recurred/Progressed	-0.707	11.394		1	None	MALE	0	Classical		4.03	30.02	follicular	6	5	BRAF:p.V600E:9	0.1	91.6	0	2	4	3	NA	DECEASED	MX	N1b	T2	0.34		110.9	WITH TUMOR	Alive
TCGA-CE-A483-01	34			Quiet	0.1	DiseaseFree	NA	NA	NOT HISPANIC OR LATINO	0	None	FEMALE	NA	Classical		4.3	0	classical 2	5	3		NA	NA	0	0	NA	NA	0.1	LIVING	M0	N1	T2	NA	ASIAN	NA	TUMOR FREE	Alive
TCGA-DJ-A1QI-01	63		Braf-like	Quiet	NA		-0.927	21.679	NOT HISPANIC OR LATINO	1	None	FEMALE	0	Classical		5.94	28.83	classical 2	5	4	BRAF:p.V600E:33	0.347	82.3	0	3	11	4	NA	DECEASED	M0	N0	T2	0.7	WHITE	78.4	TUMOR FREE	Alive
TCGA-FY-A3YR-01	64			Quiet	6.87	DiseaseFree	NA	NA	NOT HISPANIC OR LATINO	0	Minimal (T3)	FEMALE	NA	Classical		6.63	0	classical 2	6	5		NA	NA	NA	NA	NA	NA	6.87	LIVING	MX	N1a	T3	NA	WHITE	NA	TUMOR FREE	Alive
TCGA-ET-A3BW-01	30		Braf-like	Quiet	2.37	DiseaseFree	-0.491	1.774	NOT HISPANIC OR LATINO	1	None	FEMALE	0	Classical		4.06	28.79	classical 2	4	4	BRAF:p.V600E:41	0.035	67.4	0	1	2	4	2.37	LIVING	MX	NX	T2	0.9	WHITE	78.4	TUMOR FREE	Alive
TCGA-EM-A4FH-01	69			Quiet	16.89	DiseaseFree	NA	NA	[Unknown]	0	None	MALE	NA	Follicular		6.93	0	follicular	1	1		NA	NA	0	0	NA	NA	16.89	LIVING	MX	NX	T3	NA	[Unknown]	NA	TUMOR FREE	Alive
TCGA-FE-A236-01	33		Braf-like	Quiet	NA		-0.862	13.115	NOT HISPANIC OR LATINO	1	None	MALE	0	Classical		4.15	29.25	classical 2	2	3	CHN1:p.I336T:21,BRAF:p.V600E:38	0.274	96.6	1	2	9	2	NA	DECEASED	MX	N1	T2	0.78	WHITE	82.8	TUMOR FREE	Alive
TCGA-EM-A2CK-01	28		Ras-like	Quiet	17.87	DiseaseFree	1.514	-23.131		1	None	MALE	0	Follicular		3.79	29.95	follicular	1	1	PCM1:p.F1253C:6,HRAS:p.Q61R:52	0.267	73.1	0	4	9	0	17.87	LIVING	MX	N1b	T2	0.71		94.9	TUMOR FREE	Alive
TCGA-DJ-A3VJ-01	22		Braf-like	Quiet	17.35	DiseaseFree	-0.187	46.883	NOT HISPANIC OR LATINO	1	Minimal (T3)	MALE	0	Other specify	Papillary carcinoma, diffuse sclerosing variant	NA	29.77	classical 2	1	3	BRAF:p.V600E:44,AKT1:p.E17K:9	0.168	135.2	0	1	6	1	17.35	LIVING	M0	N1a	T3	0.5	WHITE	119.8	TUMOR FREE	Alive
TCGA-FE-A3PA-01	16			Quiet	94.35	DiseaseFree	NA	NA	NOT HISPANIC OR LATINO	0	Minimal (T3)	MALE	NA	Follicular		9.3	0	classical 2	1	4		NA	NA	NA	NA	NA	NA	94.35	LIVING	M1	N0	T4	NA	WHITE	NA	WITH TUMOR	Alive
TCGA-EL-A3T6-01	34		Braf-like	Quiet	NA		-0.505	16.582	HISPANIC OR LATINO	1	None	FEMALE	0	Classical		4.45	29.28	classical 2	6	5	BRAF:p.V600E:24	0.273	98.3	1	1	9	1	NA	DECEASED	M0	N0	T3	0.63	WHITE	111.3	TUMOR FREE	Alive
TCGA-ET-A25N-01	28			Quiet	14.78	DiseaseFree	NA	NA	NOT HISPANIC OR LATINO	0	None	FEMALE	NA	Classical		3.79	0	classical 2	5	3		NA	NA	0	0	NA	NA	14.78	LIVING	MX	N1a	T2	NA	WHITE	NA	TUMOR FREE	Alive
TCGA-DJ-A2PT-01	70		Braf-like	Quiet	9.59	DiseaseFree	-1.522	40.425	HISPANIC OR LATINO	1	Minimal (T3)	FEMALE	0	Tall Cell		7.05	29.56	classical 2	6	5	BRAF:p.V600E:23	0.44	81.1	1	4	14	3	9.59	LIVING	M0	N0	T3	0.64	WHITE	84.6	TUMOR FREE	Alive
TCGA-DJ-A2Q5-01	51		Braf-like	Quiet	9.89	DiseaseFree	-0.84	16.257	NOT HISPANIC OR LATINO	1	None	MALE	0	Classical		5.28	29.25	classical 1	5	2	BRAF:p.V600E:8	0.239	85.3	0	1	8	0	9.89	LIVING	M0	N1b	T2	0.45	WHITE	77.4	TUMOR FREE	Alive
TCGA-BJ-A0Z9-01	57		Braf-like	Quiet	NA		-3.163	46.506	NOT HISPANIC OR LATINO	1	Minimal (T3)	FEMALE	0	Tall Cell		7.4	28.76	classical 2	6	5	BRAF:p.V600E:20	0.626	137	0	5	19	4	NA	DECEASED	MX	N0	T3	0.76	WHITE	66.9	TUMOR FREE	Alive
TCGA-E8-A432-01	57	1p:1.346,9p:1.57,9q:1.357,10p:1.606,10q:1.606,17p:1.661,17q:1.943,21q:1.849,22q:1.363		Many SCNA	14.42	DiseaseFree	NA	NA	NOT HISPANIC OR LATINO	0	None	FEMALE	NA	Classical		5.31	0	classical 2	2	4		NA	NA	0	0	NA	NA	14.42	LIVING	M0	N0	T2	NA	ASIAN	NA	TUMOR FREE	Alive
TCGA-BJ-A28X-01	32		Braf-like	Quiet	16.23	Recurred/Progressed	-0.422	7.713	NOT HISPANIC OR LATINO	1	Minimal (T3)	FEMALE	0	Tall Cell		4.46	30.02	classical 1	6	5	BRAF:p.V600E:29	0.6	87.8	0	14	19	10	NA	DECEASED	M0	N1a	T3	0.45	WHITE	143.7	WITH TUMOR	Alive
TCGA-L6-A4ET-01	49		Braf-like	Quiet	1.12	DiseaseFree	-1.092	6.884	NOT HISPANIC OR LATINO	1	None	FEMALE	0	Follicular		8.72	29.23	classical 2	5	4	BRAF:p.V600E:26	0.103	63.8	1	0	4	3	1.12	LIVING	M1	NX	T3	0.52	WHITE	71.4	TUMOR FREE	Alive
TCGA-EL-A3MZ-01	66	1q:2.563	Braf-like	SomeSCNA	NA		-1.398	15.823	NOT HISPANIC OR LATINO	1	Moderate/Advanced (T4a)	MALE	0	Classical		7.36	29.1	classical 2	6	5	TERT:p.R470H:5,PPP2R1A:p.A273V:29,BRAF:p.V600E:39	0.962	88.3	0	12	29	6	52.46	DECEASED	MX	N1	T4	0.75	WHITE	134.6	TUMOR FREE	Dead
TCGA-FK-A4UB-01	51			Quiet	91.1	DiseaseFree	NA	NA	NOT HISPANIC OR LATINO	0	Minimal (T3)	MALE	NA	Classical		6.68	0	classical 2	5	4		NA	NA	NA	NA	NA	NA	91.1	LIVING	MX	N1a	T3	NA	WHITE	NA	TUMOR FREE	Alive
TCGA-J8-A3YD-01	47	22q:1.778		22q	31.8	DiseaseFree	NA	NA	[Unknown]	0	None	FEMALE	NA	Classical		4.21	0	follicular	1	2		NA	NA	NA	NA	NA	NA	31.8	LIVING	M0	N1a	T1b	NA	WHITE	NA	TUMOR FREE	Alive
TCGA-ET-A3DO-01	33		Braf-like	Quiet	18.73	Recurred/Progressed	-1.487	15.735	NOT HISPANIC OR LATINO	1	None	FEMALE	0	Classical		3.85	28.69	classical 1	6	5	BRAF:p.V600E:16	0.558	72.9	3	1	17	3	NA	DECEASED	MX	NX	T2	0.53	WHITE	77.4	TUMOR FREE	Alive
TCGA-CE-A3MD-01	31		Ras-like	Quiet	0.2	DiseaseFree	-0.072	12.75	NOT HISPANIC OR LATINO	1	None	MALE	0	Classical		3.55	30.12	classical 2	2	4		0.398	134.1	2	1	12	2	0.2	LIVING	M0	N1	T2	0.81	ASIAN	154.2	TUMOR FREE	Alive
TCGA-EL-A3TA-01	42		Braf-like	Quiet	66.85	DiseaseFree	0.803	12.061	NOT HISPANIC OR LATINO	1	None	MALE	0	Classical		5.61	28.74	classical 2	4	2	BRAF:p.V600E:10	0.209	98.2	0	2	7	2	66.85	LIVING	M0	N0	T2	0.41	WHITE	91.3	TUMOR FREE	Alive
TCGA-EL-A3ZT-01	35		Braf-like	Quiet	44.61	DiseaseFree	-0.416	16.354	HISPANIC OR LATINO	1	Minimal (T3)	MALE	0	Classical		4.85	29.29	classical 2	6	3	TFE3:p.L120R:8,BRAF:p.V600E:49	0.239	116.9	0	2	8	2	44.61	LIVING	M0	N0	T3	0.88	WHITE	98.2	TUMOR FREE	Alive
TCGA-CE-A485-01	32	21q:1.839	Braf-like	SomeSCNA	0.1	DiseaseFree	0.246	23.922	NOT HISPANIC OR LATINO	1	None	MALE	0	Classical		4.45	28.56	classical 2	6	2		0.105	55.1	1	1	3	0	0.1	LIVING	M0	N1	T2	0.47	ASIAN	58.6	TUMOR FREE	Alive
TCGA-BJ-A45C-01	78			SomeSCNA	5.75	DiseaseFree	NA	NA	NOT HISPANIC OR LATINO	0	Minimal (T3)	MALE	NA	Classical		7.54	0	CpG island methylated	1	1		NA	NA	0	0	NA	NA	5.75	LIVING	M0	N0	T3	NA	BLACK OR AFRICAN AMERICAN	NA	TUMOR FREE	Alive
TCGA-EM-A2OZ-01	66		Braf-like	Quiet	12.06	DiseaseFree	-0.734	15.468		1	None	MALE	0	Classical		5.79	28.87	classical 2	2	3	PRDM16:p.DLDS624del:32,BRAF:p.V600E:23	0.52	106.5	8	2	16	15	12.06	LIVING	MX	N0	T1b	0.72		77.2	TUMOR FREE	Alive
TCGA-DJ-A4UW-01	34		Braf-like	Quiet	9.43	DiseaseFree	0.712	23.07	NOT HISPANIC OR LATINO	1	None	FEMALE	0	Tall Cell		4.52	28.49	classical 2	6	2	NSD1:p.N1488S:16,BRAF:p.V600E:23,APC:p.D1714Y:10	0.211	46.3	0	0	7	2	9.43	LIVING	M0	N1b	T1a	0.65	ASIAN	65.9	TUMOR FREE	Alive
TCGA-E8-A433-01	25		Braf-like	Quiet	14.68	DiseaseFree	0.086	16.363	NOT HISPANIC OR LATINO	1	None	FEMALE	0	Classical		3.85	29.56	classical 2	6	5	SF3B1:p.T7I:23,RARA:p.I258fs:17,BRAF:p.V600E:43	0.338	97.2	0	2	11	1	14.68	LIVING	M0	N0	T3	0.7	ASIAN	111.6	TUMOR FREE	Alive
TCGA-EL-A3GX-01	41		Braf-like	Quiet	14.42	Recurred/Progressed	-1.695	19.241	NOT HISPANIC OR LATINO	1	None	FEMALE	0	Classical		3.58	29.97	classical 2	6	5	BRAF:p.V600E:30	0.3	113.3	0	1	10	4	NA	DECEASED	M0	N1	T2	0.79	WHITE	104.6	TUMOR FREE	Alive
TCGA-ET-A4KQ-01	45			Quiet	1.94	DiseaseFree	NA	NA	[Unknown]	0	None	FEMALE	NA	Follicular		4.8	0	follicular	1	1		NA	NA	NA	NA	NA	NA	1.94	LIVING	MX	NX	T2	NA	WHITE	NA	TUMOR FREE	Alive
TCGA-KS-A4I5-01	49		Braf-like	Quiet	6.73	DiseaseFree	-0.853	35.395	[Not Evaluated]	1	None	FEMALE	0	Classical		4.43	29.04	classical 2	6	4	BRAF:p.V600E:21	0.275	57.7	0	4	9	4	6.73	LIVING	M0	N1b	T1b	0.77	WHITE	70.7	TUMOR FREE	Alive
TCGA-L6-A4EU-01	58	1q:2.618	Braf-like	SomeSCNA	0.72	DiseaseFree	-0.878	17.422	NOT HISPANIC OR LATINO	1	Minimal (T3)	FEMALE	0	Tall Cell		8.14	29.35	classical 2	6	5	BRAF:p.V600E:24	1.056	54.2	12	4	32	13	0.72	LIVING	M0	N1a	T3	0.8	BLACK OR AFRICAN AMERICAN	79.3	TUMOR FREE	Alive
TCGA-EL-A3MY-01	81		Braf-like	Quiet	NA		-2.059	41.33	NOT HISPANIC OR LATINO	1	Moderate/Advanced (T4a)	MALE	0	Classical		11.83	29.33	classical 2	6	5	BRAF:p.V600E:12	0.511	89.6	1	3	16	2	17.51	DECEASED	M1	NX	T4	0.57	WHITE	108	WITH TUMOR	Dead
TCGA-BJ-A3PT-01	51	22q:1.673	Ras-like	22q	12.06	DiseaseFree	1.334	3.106	NOT HISPANIC OR LATINO	1		FEMALE	0	Classical		6.53	29.92	follicular	2	1	NRAS:p.Q61R:85,CHEK2:p.Y390*:8	0.735	123.8	0	8	23	5	12.06	LIVING	M0	N0	T3	0.66	WHITE	142.7	TUMOR FREE	Alive
TCGA-DJ-A4UL-01	68		Braf-like	Quiet	11.93	DiseaseFree	-0.972	-9.745	NOT HISPANIC OR LATINO	1	None	FEMALE	0	Classical		5.77	28.7	classical 2	5	4	BRAF:p.V600E:25	0.139	41.1	0	1	5	4	11.93	LIVING	M0	N0	T1b	0.73	WHITE	77.9	TUMOR FREE	Alive
TCGA-FK-A3SE-01	31		Braf-like	Quiet	22.01	DiseaseFree	0.23	30.648	NOT HISPANIC OR LATINO	1	None	FEMALE	0	Classical		4.15	29.96	classical 2	4	3	TERT:p.S602L:5	0.3	98.9	0	5	9	4	22.01	LIVING	MX	N1a	T2	0.82	ASIAN	127.2	TUMOR FREE	Alive
TCGA-FY-A2QD-01	61		Ras-like	Quiet	1.25	DiseaseFree	1.798	-28.378	NOT HISPANIC OR LATINO	1	None	FEMALE	0	Classical		6.68	28.45	CpG island methylated	1	1		0.141	75.1	0	2	4	2	1.25	LIVING		N0	T1	0.9	BLACK OR AFRICAN AMERICAN	74.2	TUMOR FREE	Alive
TCGA-CE-A484-01	37	22q:1.105	Ras-like	22q	0.39	DiseaseFree	0.185	2.385	NOT HISPANIC OR LATINO	1	None	FEMALE	0	Classical		4.6	28.45	classical 2	1	1	TFE3:p.R412Q:8,CHEK2:p.N186S:6	0.492	56.9	1	5	14	4	0.39	LIVING	M0	N1	T2	0.96	ASIAN	66.6	TUMOR FREE	Alive
TCGA-EM-A2P0-01	33		Braf-like	Quiet	17.58	DiseaseFree	0.749	13.765		1	None	MALE	0	Classical		3.73	30.06	classical 2	2	3	BRAF:p.V600E:22	0.2	111.4	0	0	7	0	17.58	LIVING	MX	N1b	T2	0.72		115.4	TUMOR FREE	Alive
TCGA-BJ-A0ZC-01	55		Ras-like	SomeSCNA	NA		1.917	-61.525	NOT HISPANIC OR LATINO	1	None	MALE	0	Classical		5.45	29.36	follicular	1	1		0.375	130	2	1	11	9	NA	DECEASED	M0	N0	T1	0.77	WHITE	127.4	TUMOR FREE	Alive
TCGA-EM-A4FR-01	28	22q:1.218	Ras-like	22q	5.03	DiseaseFree	1.274	-10.074	[Unknown]	1	None	MALE	0	Other specify	cribiform morular	NA	29.04	classical 2	1	1		0.138	60.5	1	1	4	0	5.03	LIVING	MX	N1	T3	0.78	[Unknown]	78.2	TUMOR FREE	Alive
TCGA-BJ-A45D-01	36	22q:1.422	Ras-like	22q	6.47	DiseaseFree	1.039	6.041	NOT HISPANIC OR LATINO	1	None	MALE	0	Follicular		3.88	28.68	follicular	1	1	HRAS:p.Q61R:32	0.105	53	0	1	4	1	6.47	LIVING	M0	N0	T2	0.47	WHITE	66.6	TUMOR FREE	Alive
TCGA-BJ-A28T-01	34		Braf-like	Quiet	2.79	DiseaseFree	1.588	-18.365	NOT HISPANIC OR LATINO	1		FEMALE	0	Classical		NA	29.97	follicular	3	2	ATM:p.L2452P:3	0.1	99.7	0	1	3	0	2.79	LIVING	M0	N1a	T1	0.11	WHITE	115.7	TUMOR FREE	Alive
TCGA-EL-A3T7-01	47		Braf-like	Quiet	NA		-1.491	24.455	NOT HISPANIC OR LATINO	1	Minimal (T3)	FEMALE	0	Classical		5.36	29.97	classical 2	4	4	BRAF:p.V600E:45	0.534	112	1	5	17	6	NA	DECEASED	M0	N0	T2	0.91	WHITE	131.3	TUMOR FREE	Alive
TCGA-EL-A4K6-01	75	9p:1.477,9q:1.477,11p:1.478,11q:1.478,17p:2.122,17q:2.122,22q:1.481	Ras-like	SomeSCNA	28.71	DiseaseFree	0.257	-25.657	NOT HISPANIC OR LATINO	1	Minimal (T3)	MALE	0	Classical		8.86	29.34	CpG island methylated	1	1	NRAS:p.Q61K:84	0.648	61.7	0	11	20	7	28.71	LIVING	MX	N1	T4	1	WHITE	86.1	TUMOR FREE	Alive
TCGA-DJ-A3US-01	37		Ras-like	Quiet	32.79	DiseaseFree	1.367	-2.76	NOT HISPANIC OR LATINO	1	None	FEMALE	0	Classical		3.55	29.7	follicular	4	2		0.572	91.5	1	3	17	2	32.79	LIVING	M0	N0	T1b	0.65	WHITE	117.8	TUMOR FREE	Alive
TCGA-DJ-A3V4-01	60			Quiet	14.55	DiseaseFree	NA	NA	NOT HISPANIC OR LATINO	0	Minimal (T3)	FEMALE	NA	Tall Cell		6.19	0	classical 2	6	2		NA	NA	0	0	NA	NA	14.55	LIVING	M0	N1a	T3	NA	WHITE	NA	TUMOR FREE	Alive
TCGA-ET-A2MZ-01	39	2p:2.127,5p:2.145,5q:2.145,7p:2.333,7q:2.333,8p:2.146,8q:2.146,11p:2.135,11q:2.135,12p:2.138,12q:2.138,16p:2.294,16q:2.294,17p:2.129,17q:2.129,18p:2.13,18q:2.13,20p:2.105,20q:2.105,21q:2.135	Braf-like	SomeSCNA	12.25	DiseaseFree	-0.353	18.749	NOT HISPANIC OR LATINO	1	None	MALE	0	Classical		3.46	28.72	classical 2	2	4	BRAF:p.V600E:38	0.104	80	1	0	4	1	12.25	LIVING	MX	N0	T1b	0.7	WHITE	80	TUMOR FREE	Alive
TCGA-EM-A3O3-01	83	1q:3.121,5p:3.157,9p:1.355,9q:1.355	Braf-like	SomeSCNA	14.49	DiseaseFree	-1.896	37.298	[Unknown]	1	None	FEMALE	0	Classical		7.57	29.4	classical 1	6	5	BRAF:p.V600E:17	0.918	110.2	0	9	28	11	14.49	LIVING	MX	N1a	T2	0.67	[Unknown]	79	TUMOR FREE	Alive
TCGA-DE-A4M9-01	28		Ras-like	Quiet	4.86	DiseaseFree	1.239	-18.343	NOT HISPANIC OR LATINO	1	None	MALE	0	Classical		5	28.65	classical 2	1	1		0.244	45.4	1	3	7	3	4.86	LIVING	M0	NX	T2	0.97	WHITE	72.4	TUMOR FREE	Alive
TCGA-J8-A4HY-01	68			Quiet	0.2	DiseaseFree	NA	NA	HISPANIC OR LATINO	0	Moderate/Advanced (T4a)	FEMALE	NA	Classical		8.39	0	classical 2	5	1		NA	NA	NA	NA	NA	NA	0.2	LIVING	MX	N1b	T4a	NA	WHITE	NA	TUMOR FREE	Alive
TCGA-ET-A39L-01	20	22q:1.878	Ras-like	Quiet	65.31	DiseaseFree	0.636	21.578	NOT HISPANIC OR LATINO	1	None	FEMALE	0	Classical		4.75	29.07	classical 2	4	4		0.069	69.8	0	0	2	1	65.31	LIVING	MX	N0	T3	0.22		88.6	TUMOR FREE	Alive
TCGA-DJ-A13R-01	50		Ras-like	Quiet	3.02	DiseaseFree	0.782	-32.349	NOT HISPANIC OR LATINO	1	None	MALE	0	Follicular		5.5	29.95	follicular	1	1		0.501	112.5	1	10	15	6	3.02	LIVING	M0	N0	T3	0.56	WHITE	135.4	TUMOR FREE	Alive
TCGA-EM-A3SX-01	28	22q:1.426		22q	15.6	DiseaseFree	NA	NA	[Unknown]	0	None	FEMALE	NA	Classical		5.42	0	classical 2	5	4		NA	NA	0	0	NA	NA	15.6	LIVING	MX	N1a	T3	NA	[Unknown]	NA	TUMOR FREE	Alive
TCGA-FE-A235-01	26		Braf-like	SomeSCNA	NA		-0.583	44.713	NOT HISPANIC OR LATINO	1	None	FEMALE	0	Classical		4	29.47	classical 2	5	4	PHF6:p.G93C:15,BRAF:p.V600E:31	0.407	93.6	0	7	13	4	NA	DECEASED	MX	N1	T2	0.82	WHITE	102.9	TUMOR FREE	Alive
TCGA-ET-A2N0-01	51		Braf-like	Quiet	16.06	DiseaseFree	-0.245	9.706	NOT HISPANIC OR LATINO	1	None	FEMALE	0	Classical		4.68	29.13	classical 2	5	5	BRAF:p.V600E:22	0.343	76.7	0	2	11	3	16.06	LIVING	MX	N1a	T1b	0.66	WHITE	73.2	TUMOR FREE	Alive
TCGA-DJ-A3VI-01	NA			Quiet	NA		NA	NA		0			NA			NA	0	classical 2	6	3		NA	NA	0	0	NA	NA	NA					NA		NA
TCGA-DJ-A2PS-01	40	22q:1.877	Braf-like	Quiet	1.51	DiseaseFree	0.494	5.749	NOT HISPANIC OR LATINO	1	Minimal (T3)	FEMALE	0	Classical		4.53	29.7	classical 2	5	2	BRAF:p.V600E:18	0.067	106.4	1	0	3	2	1.51	LIVING	M0	N1a	T3	0.65		85.2	TUMOR FREE	Alive
TCGA-DJ-A2Q4-01	53		Braf-like	Quiet	9.43	DiseaseFree	-0.226	10.595	NOT HISPANIC OR LATINO	1	None	MALE	0	Classical		4.63	29.2	classical 2	6	3	BRAF:p.V600E:19	0.445	78.8	1	1	14	2	9.43	LIVING	M0	N1a	T1b	0.83	WHITE	76.9	TUMOR FREE	Alive
TCGA-FY-A3NP-01	69		Ras-like		16.13	DiseaseFree	1.958	-28.621	NOT HISPANIC OR LATINO	1	None	MALE	0	Follicular		6.12	27.22	follicular	4	1	NRAS:p.Q61R:39,CLTCL1:p.L1376F:3	0.404	118.2	0	4	12	1	16.13	LIVING	M0	N0	T1	0.77	WHITE	62	TUMOR FREE	Alive
TCGA-E3-A3DY-01	37		Braf-like	Quiet	31.04	DiseaseFree	-0.498	-0.576	NOT HISPANIC OR LATINO	1	None	MALE	0	Other specify	Papillary carcinoma: mixed papillary and follicular variant	NA	30.02	classical 2	5	2	BRAF:p.V600E:45	0.333	134.8	2	3	11	3	31.04	LIVING	M0	N1a	T3	0.88	WHITE	151.5	TUMOR FREE	Alive
TCGA-EL-A3CS-01	62		Braf-like	Quiet	NA		-1.543	27.979	NOT HISPANIC OR LATINO	1	Moderate/Advanced (T4a)	FEMALE	0	Classical		7.16	28.82	classical 2	2	3	BRAF:p.V600E:27	0.521	75.6	1	5	16	4	45.5	DECEASED	M0	N0	T4a	0.78	WHITE	78.3	WITH TUMOR	Dead
TCGA-BJ-A2N8-01	NA	9p:1.884,9q:1.884	Ras-like	Quiet	16.56	DiseaseFree	0.833	3.84	NOT HISPANIC OR LATINO	1			0			NA	29.48	follicular	1	1	NRAS:p.Q61R:60	0.407	79.1	1	3	13	5	16.56	LIVING				0.7	WHITE	82.3	TUMOR FREE	Alive
TCGA-DE-A4MD-01	71	1q:2.834,11q:1.129		SomeSCNA	8.77	Recurred/Progressed	NA	NA	NOT HISPANIC OR LATINO	0	None	MALE	NA	Classical		7.48	0	classical 2	5	3		NA	NA	0	0	NA	NA	NA	DECEASED	M0	N1b	T3	NA	WHITE	NA	WITH TUMOR	Alive
TCGA-EM-A3O6-01	54		Ras-like	Quiet	11.14	DiseaseFree	1.712	-28.823	[Unknown]	1	None	FEMALE	0	Follicular		5.52	29.7	follicular	2	1	PTEN:p.D252V:33,PIK3R1:p.P617R:34,PDGFRB:p.G805S:34,BCOR:p.R1261G:3	0.471	115.5	0	2	14	6	11.14	LIVING	MX	NX	T2	0.71	[Unknown]	121	TUMOR FREE	Alive
TCGA-DJ-A3UR-01	51		Braf-like	Quiet	36.3	DiseaseFree	-0.321	-5.092	NOT HISPANIC OR LATINO	1	Minimal (T3)	FEMALE	0	Follicular		5.38	30.09	classical 2	4	4	GNAS:p.G251R:15,BRAF:p.V600E:43	0.399	122.2	0	6	13	4	36.3	LIVING	M0	N1a	T3	0.89	WHITE	127	TUMOR FREE	Alive
TCGA-DJ-A3V3-01	57			Quiet	30.58	DiseaseFree	NA	NA	NOT HISPANIC OR LATINO	0	None	FEMALE	NA	Classical		5.28	0	classical 2	4	2		NA	NA	0	0	NA	NA	30.58	LIVING	M0	N0	T2	NA	ASIAN	NA	TUMOR FREE	Alive
TCGA-E3-A3E5-01	57	22q:1.203	Braf-like	22q	14.03	DiseaseFree	-0.704	-2.731	NOT HISPANIC OR LATINO	1	None	MALE	0	Classical		4.86	29.48	classical 2	2	4	CTNNB1:p.Y716C:4,BRAF:p.V600E:42	0.577	116.2	0	4	18	3	14.03	LIVING	MX	N1b	T4a	0.87	WHITE	117.9	TUMOR FREE	Alive
TCGA-ET-A39S-01	27		Braf-like	Quiet	55.06	DiseaseFree	1.094	25.224	NOT HISPANIC OR LATINO	1	None	FEMALE	0	Classical		3.4	29.51	classical 2	2	2	BRAF:p.V600E:27	0.136	74.1	0	1	5	1	55.06	LIVING	MX	N0	T1	0.5	WHITE	99.8	TUMOR FREE	Alive
TCGA-E8-A416-01	51		Ras-like	Quiet	14.06	DiseaseFree	1.645	-18.58	NOT HISPANIC OR LATINO	1	None	FEMALE	0	Classical		4.53	29.55	follicular	1	1		0	81.9	0	0	0	0	14.06	LIVING	M0	N0	T1b	0.4	ASIAN	99.4	TUMOR FREE	Alive
TCGA-IM-A3ED-01	58		Braf-like	Quiet	47.37	DiseaseFree	-0.424	6.145	HISPANIC OR LATINO	1	None	FEMALE	0	Classical		5.15	29.61	classical 2	6	3	BRAF:p.V600E:25	0.236	104.6	1	3	8	7	47.37	LIVING	MX	N0	T1	0.5	WHITE	93.4	TUMOR FREE	Alive
TCGA-DJ-A13U-01	60	1q:2.604	Braf-like	SomeSCNA	13.4	DiseaseFree	0.014	7.683	NOT HISPANIC OR LATINO	1	Minimal (T3)	MALE	0	Classical		6.13	29.75	classical 2	4	3	BRAF:p.V600E:35	0.471	114.3	1	1	15	6	13.4	LIVING	M0	N0	T3	1	WHITE	112.5	TUMOR FREE	Alive
TCGA-E8-A3X7-01	57			Quiet	19.58	DiseaseFree	NA	NA	NOT HISPANIC OR LATINO	0	Moderate/Advanced (T4a)	FEMALE	NA	Classical		5.86	0	classical 2	6	5		NA	NA	0	0	NA	NA	19.58	LIVING	M0	N0	T4a	NA	WHITE	NA	WITH TUMOR	Alive
TCGA-EM-A22N-01	68	2p:1.619,2q:1.619,3p:2.384,3q:2.384,4p:2.386,4q:2.386,5p:2.397,5q:2.397,7p:2.386,7q:2.386,10p:2.382,10q:2.382,11p:1.58,11q:1.58,12p:2.368,12q:2.368,14q:2.401,16p:2.376,16q:2.376,17p:2.361,17q:2.361,19p:2.313,19q:2.313,22q:2.34,Xq:2.103	Ras-like	Many SCNA	NA		1.988	-21.639		1	None	FEMALE	1	Follicular		6.04	28.99	follicular	1	1		0.207	69.6	0	0	6	3	NA	DECEASED	MX	N0	T1b	0.57		68.8	TUMOR FREE	Alive
TCGA-ET-A2N4-01	53	22q:1.208	Braf-like	SomeSCNA	2.66	DiseaseFree	-0.874	1.037	NOT HISPANIC OR LATINO	1	Minimal (T3)	FEMALE	0	Follicular		6.59	29.97	classical 2	5	4	BRAF:p.V600E:63	0.734	81.4	0	4	23	5	2.66	LIVING	MX	N0	T3	0.8	WHITE	154.9	TUMOR FREE	Alive
TCGA-FK-A3S3-01	43		Braf-like	Quiet	46.02	DiseaseFree	0.049	21.196	NOT HISPANIC OR LATINO	1	Minimal (T3)	FEMALE	0	Follicular		5.19	29.87	classical 2	4	4	ALK:p.P693S:3	0.402	120.9	2	4	12	6	46.02	LIVING	MX	N1b	T3	0.67	BLACK OR AFRICAN AMERICAN	119.3	TUMOR FREE	Alive
TCGA-CE-A27D-01	28		Braf-like	Quiet	0.1	DiseaseFree	1.42	1.17	NOT HISPANIC OR LATINO	1	None	FEMALE	0	Classical		4	29.25	follicular	2	2		0.274	61.7	0	1	8	1	0.1	LIVING	M0	N1	T2	0.26	ASIAN	74.2	TUMOR FREE	Alive
TCGA-FY-A3RA-01	21		Braf-like	Quiet	18.07	DiseaseFree	-1.031	13.847	NOT HISPANIC OR LATINO	1	None	FEMALE	0	Classical		4.3	29.66	classical 2	6	3	BRAF:p.V600E:68	0.135	91.6	0	2	5	0	18.07	LIVING	MX	NX	T2	1	WHITE	141.6	TUMOR FREE	Alive
TCGA-ET-A25J-01	40		Braf-like	Quiet	29.66	DiseaseFree	-0.662	16.353	NOT HISPANIC OR LATINO	1	None	FEMALE	0	Classical		3.95	29.4	classical 2	5	5	BRAF:p.V600E:29	0.204	89.3	0	1	7	3	29.66	LIVING	MX	N1a	T2	0.85	WHITE	92.5	TUMOR FREE	Alive
TCGA-BJ-A3F0-01	NA	13q:1.299,15q:1.306	Ras-like	SomeSCNA	13.93	DiseaseFree	2.23	-22.675	NOT HISPANIC OR LATINO	1			0			NA	29.26	CpG island methylated	1	1	GNAS:p.Q870H:13	0.342	81.2	1	0	10	5	13.93	LIVING				0.72	WHITE	82	TUMOR FREE	Alive
TCGA-DE-A4MC-01	43	1q:2.732		SomeSCNA	10.91	Recurred/Progressed	NA	NA	NOT HISPANIC OR LATINO	0	Minimal (T3)	FEMALE	NA	Classical		5.28	0	classical 2	6	5		NA	NA	0	0	NA	NA	NA	DECEASED	M0	N1b	T3	NA	AMERICAN INDIAN OR ALASKA NATIVE	NA	WITH TUMOR	Alive
TCGA-BJ-A0ZE-01	63		Ras-like	Quiet	NA		1.126	-22.865	NOT HISPANIC OR LATINO	1	Minimal (T3)	FEMALE	0	Classical		8.75	30.11	follicular	1	1	MITF:p.N190S:41,MEN1:p.L173fs:21,KRAS:p.Q61R:34	0.399	140.9	1	0	13	5	NA	DECEASED	M0	N0	T3	0.79	WHITE	134.2	TUMOR FREE	Alive
TCGA-BJ-A45J-01	39		Braf-like	Quiet	5.06	DiseaseFree	-0.648	42.551	NOT HISPANIC OR LATINO	1		FEMALE	0	Tall Cell		NA	28.52	classical 2	6	3	MET:p.E1378Q:11,LPP:p.E392Q:8,BRAF:p.V600E:24	0.281	64	5	1	9	6	5.06	LIVING	M0	N1a	T1a	0.72	WHITE	63.9	TUMOR FREE	Alive
TCGA-EL-A3GW-01	37	22q:1.262	Ras-like	22q	37.22	DiseaseFree	0.598	15.793	HISPANIC OR LATINO	1	None	FEMALE	0	Classical		3.85	29.44	follicular	1	1	NRAS:p.Q61R:80,FANCG:p.W16*:31	0.306	94.1	0	2	10	5	37.22	LIVING	M0	N0	T2	0.85	WHITE	86.7	TUMOR FREE	Alive
TCGA-EL-A3H8-01	35		Braf-like	Quiet	131.04	DiseaseFree	-0.839	15.606	NOT HISPANIC OR LATINO	1	Minimal (T3)	FEMALE	0	Classical		4.7	29.84	classical 2	5	3	EBF1:p.R381G:4,BRAF:p.V600E:31	0.436	121.6	1	5	14	5	131.04	LIVING	M0	N1	T3	0.75	WHITE	132.9	TUMOR FREE	Alive
TCGA-FY-A3TY-01	61			Quiet	0.3	DiseaseFree	NA	NA		0	Minimal (T3)	FEMALE	NA	Classical		7.14	0	follicular	6	2		NA	NA	NA	NA	NA	NA	0.3	LIVING	MX	N0	T3	NA		NA	[Unknown]	Alive
TCGA-J8-A3YH-01	39	22q:1.808		22q	5.75	DiseaseFree	NA	NA	[Not Evaluated]	0	None	MALE	NA	Classical		4.45	0	classical 2	5	4		NA	NA	NA	NA	NA	NA	5.75	LIVING	M0	N1b	T3	NA	WHITE	NA	TUMOR FREE	Alive
TCGA-EM-A1YD-01	53	4p:2.433,4q:2.433,5p:2.441,5q:2.441,7p:2.438,7q:2.438,9p:2.432,9q:2.432,12p:2.431,12q:2.431,13q:2.428,14q:2.446,16p:2.44,16q:2.44,17p:2.445,17q:2.445,20p:2.443,20q:2.443,Xq:2.166	Ras-like	Many SCNA	NA		2.203	-10.887		1	None	FEMALE	1	Follicular		5.35	28.8	follicular	2	1	WT1:p.R443S:4	0.174	86.2	0	2	5	3	NA	DECEASED	MX	N0	T2	0.23		76.4	TUMOR FREE	Alive
TCGA-EM-A3OA-01	55		Ras-like	Quiet	13.9	DiseaseFree	1.397	-26.499	[Unknown]	1	None	FEMALE	0	Follicular		5.06	29.66	CpG island methylated	1	1	NRAS:p.Q61K:99	0.438	117.2	0	7	14	12	13.9	LIVING	MX	N0	T2	0.87	[Unknown]	124.6	TUMOR FREE	Alive
TCGA-EM-A3AR-01	41		Braf-like	Quiet	16.75	DiseaseFree	1.634	-10.258		1	None	MALE	0	Classical		3.64	29.58	follicular	2	2	BRAF:p.V600E:8	0.203	151.8	0	0	7	2	16.75	LIVING	MX	N1a	T1b	0.26		116.3	TUMOR FREE	Alive
TCGA-MK-A4N9-01	41		Braf-like	Quiet	8.71	DiseaseFree	-1.481	15.556	HISPANIC OR LATINO	1		FEMALE	1	Classical		NA	28.89	classical 2	5	4	BRAF:p.V600E:10	0.138	54.6	1	0	5	1	8.71	LIVING	M0	N1	T3	0.48	WHITE	72.9	TUMOR FREE	Alive
TCGA-BJ-A28S-01	NA		Ras-like	Quiet	21.02	DiseaseFree	0.708	-29.298	NOT HISPANIC OR LATINO	1			0			NA	29.67	follicular	4	1	BRAF:p.598_599insNIFLHEDLTVKIGDFGLA:35	0.741	67.2	2	7	23	5	21.02	LIVING				0.82	WHITE	147.9	TUMOR FREE	Alive
TCGA-EM-A1CU-01	31		Braf-like	Quiet	NA		-0.674	0.321		1	None	MALE	0	Classical		5.05	28.96	classical 2	6	3	BRAF:p.V600E:34	0.518	119.1	2	2	16	2	NA	DECEASED	M0	N1a	T3	0.73		102.7		Alive
TCGA-ET-A3BU-01	28		Braf-like	Quiet	38.27	DiseaseFree	0.127	16.816	NOT HISPANIC OR LATINO	1	None	MALE	0	Classical		3.52	28.68	classical 2	4	3	BRAF:p.V600E:27	0.174	76.4	0	1	6	2	38.27	LIVING	MX	N1a	T1	0.56	WHITE	76.4	TUMOR FREE	Alive
TCGA-EM-A4FF-01	40			Quiet	60.94	Recurred/Progressed	NA	NA	[Unknown]	0	None	FEMALE	NA	Classical		4.65	0	classical 2	6	5		NA	NA	0	0	NA	NA	NA	DECEASED	MX	N1	T1b	NA	[Unknown]	NA	TUMOR FREE	Alive
TCGA-EL-A3T0-01	45		Braf-like	Quiet	130.62	DiseaseFree	1.232	43.049	NOT HISPANIC OR LATINO	1	Minimal (T3)	FEMALE	0	Classical		6.7	30.03	classical 2	4	2	LCK:p.I17T:4	0.766	120.2	2	6	23	7	130.62	LIVING	M0	N1	T3	0.52	WHITE	130.4	WITH TUMOR	Alive
TCGA-EM-A1YE-01	47	1p:1.647,1q:1.647,2p:1.667,2q:1.667,3q:1.658,6q:1.257,9p:1.645,9q:1.645,10p:0.707,15q:1.661,17p:1.64,18p:1.645,18q:1.645,Xq:1.839	Ras-like	Many SCNA	NA		2.085	-32.378		1	None	FEMALE	0	Follicular		4.66	28.71	follicular	1	1	MYST4:p.L154R:3,MKL1:p.P451S:5	0.348	75	0	4	10	3	NA	DECEASED	MX	N0	T2	0.75		74.1	TUMOR FREE	Alive
TCGA-EM-A3AQ-01	85		Braf-like	Quiet	16.43	DiseaseFree	-0.726	9.449		1	None	FEMALE	0	Classical		7.19	29.88	classical 2	2	4		0.703	165.2	1	3	21	4	16.43	LIVING	MX	N0	T1b	0.79		141.2	TUMOR FREE	Alive
TCGA-J8-A42S-01	45			Quiet	2.46	DiseaseFree	NA	NA	[Not Evaluated]	0	None	MALE	NA	Classical		4.05	0	classical 2	2	2		NA	NA	NA	NA	NA	NA	2.46	LIVING	MX	N1a	T1b	NA	WHITE	NA	[Unknown]	Alive
TCGA-EL-A3ZM-01	NA	5p:2.803,5q:2.803,7p:2.802,7q:2.802,17p:1.441,17q:2.015		SomeSCNA	NA		NA	NA		0			NA			NA	0	classical 2	6	5		NA	NA	0	0	NA	NA	NA					NA		NA
TCGA-EM-A2CL-01	31		Ras-like	Quiet	13.17	DiseaseFree	1.353	-20.227		1	None	MALE	0	Follicular		3.85	29.82	CpG island methylated	1	1		0.168	94.6	0	1	6	2	13.17	LIVING	MX	NX	T2	1		80.7	TUMOR FREE	Alive
TCGA-KS-A4I1-01	37			Quiet	6.01	DiseaseFree	NA	NA	[Not Evaluated]	0	None	FEMALE	NA	Classical		4.76	0	classical 2	5	4		NA	NA	NA	NA	NA	NA	6.01	LIVING	M0	N0	T2	NA	ASIAN	NA	[Unknown]	Alive
TCGA-BJ-A28Z-01	46		Braf-like	Quiet	1.22	DiseaseFree	-0.719	18.52	NOT HISPANIC OR LATINO	1	Minimal (T3)	FEMALE	0	Classical		5.19	30.05	classical 1	3	2		0.532	108.1	7	3	16	11	1.22	LIVING	M0	N1a	T3	0.43	WHITE	113.2		Alive
TCGA-EL-A3CR-01	78		Braf-like	Quiet	NA		-0.633	21.81	NOT HISPANIC OR LATINO	1	Minimal (T3)	FEMALE	0	Classical		9.29	28.75	classical 2	6	5	DNMT3A:p.Q402*:5,BRAF:p.V600E:28	0.904	94.7	5	5	27	8	7.65	DECEASED	M0	N1b	T3	0.89	WHITE	69.2	[Unknown]	Dead
TCGA-DJ-A1QL-01	70		Ras-like	Quiet	7.19	DiseaseFree	1.648	-26.819	NOT HISPANIC OR LATINO	1	None	MALE	0	Follicular		6.23	28.85	CpG island methylated	1	1	WRN:p.L1178P:21	0.555	80.3	1	5	16	4	7.19	LIVING	M0	N0	T2	0.78		85.3	TUMOR FREE	Alive
TCGA-E8-A417-01	38			Quiet	14.26	DiseaseFree	NA	NA	NOT HISPANIC OR LATINO	0	None	FEMALE	NA	Classical		3.85	0	classical 2	6	3		NA	NA	0	0	NA	NA	14.26	LIVING	M0	N1a	T2	NA	ASIAN	NA	TUMOR FREE	Alive
TCGA-DJ-A2PR-01	27		Braf-like	Quiet	10.45	DiseaseFree	-1.112	11.936	NOT HISPANIC OR LATINO	1	Minimal (T3)	MALE	0	Classical		4.7	29.01	classical 2	4	2	BRAF:p.V600E:20	0.276	75.1	2	1	9	1	10.45	LIVING	M0	N1a	T3	0.99	ASIAN	81.5	TUMOR FREE	Alive
TCGA-DJ-A2Q3-01	62		Braf-like	Quiet	9.2	DiseaseFree	0.22	10.432	NOT HISPANIC OR LATINO	1	Minimal (T3)	FEMALE	0	Tall Cell		6.2	29.38	follicular	6	5	BRAF:p.V600E:10	0.476	78	1	1	15	3	9.2	LIVING	M0	N1a	T3	0.42	ASIAN	77.7	TUMOR FREE	Alive
TCGA-EM-A3O7-01	46		Braf-like	Quiet	7.33	DiseaseFree	-0.811	-0.154	[Unknown]	1	None	FEMALE	0	Classical		5.18	29.24	classical 2	5	4	BRAF:p.V600E:54	0.513	137.9	1	2	16	8	7.33	LIVING	MX	NX	T3	0.96	[Unknown]	105.6	TUMOR FREE	Alive
TCGA-EM-A3FJ-01	24		Braf-like	Quiet	27.92	DiseaseFree	0.475	14.395		1	None	FEMALE	0	Classical		3.4	28.22	classical 2	4	4	BRAF:p.V600E:14	0	107.1	0	0	1	1	27.92	LIVING	MX	N1b	T1a	1		82	TUMOR FREE	Alive
TCGA-FE-A231-01	70	1q:2.822,9q:1.092	Braf-like	SomeSCNA	NA		-0.752	-10.317	NOT HISPANIC OR LATINO	1	None	MALE	0	Classical		8.42	29.11	classical 2	5	3	BRAF:p.V600E:27	0.309	86.4	1	3	10	7	NA	DECEASED	MX	N1b	T3	0.91	WHITE	86.6	TUMOR FREE	Alive
TCGA-DJ-A13V-01	21		Braf-like	Quiet	11.89	DiseaseFree	-1.125	16.435	NOT HISPANIC OR LATINO	1	Minimal (T3)	FEMALE	0	Classical		4.97	30.08	classical 2	NA	4	BRAF:p.V600E:33	0.199	129.3	1	4	7	4	11.89	LIVING	M0	N1a	T3	1		132.8	WITH TUMOR	Alive
TCGA-EM-A4FQ-01	42		Braf-like	Quiet	9.79	DiseaseFree	-0.852	2.155	[Unknown]	1	None	FEMALE	0	Follicular		4.41	28.81	classical 2	6	5	BRAF:p.V600E:26	0.208	69.4	0	3	7	1	9.79	LIVING	MX	N1	T2	0.72	[Unknown]	67.6	TUMOR FREE	Alive
TCGA-FY-A3R6-01	57		Braf-like	Quiet	0.76	DiseaseFree	0.575	20.505	NOT HISPANIC OR LATINO	1	None	FEMALE	0	Classical		5.22	29.97	follicular	2	2		0.434	126.3	0	5	13	7	0.76	LIVING	MX	N1b	T2	0.37	WHITE	139.8	[Unknown]	Alive
TCGA-EM-A1CS-01	55	22q:1.211	Braf-like	22q	NA		0.003	4.212		1	None	FEMALE	0	Classical		4.79	29.78	classical 2	5	4		0.403	121.1	0	4	12	1	NA	DECEASED	MX	N0	T1	0.91		102		Alive
TCGA-J8-A3O0-01	38	22q:1.256	Ras-like	22q	43.13	DiseaseFree	0.552	-6.429	NOT HISPANIC OR LATINO	1	None	MALE	0	Classical		3.94	27.78	classical 2	2	1	NRAS:p.Q61R:62,FANCD2:p.V670A:28	0.288	97.1	0	4	9	4	43.13	LIVING	M0	N0	T2	0.63	WHITE	84.6	TUMOR FREE	Alive
TCGA-DJ-A1QM-01	42		Braf-like	Quiet	1.45	DiseaseFree	2.22	0.296	NOT HISPANIC OR LATINO	1	None	MALE	1	Follicular		3.57	28.83	follicular	1	2	BRAF:p.V600E:10	0.243	88	4	2	8	4	1.45	LIVING	M0	N0	T1a	0.21	WHITE	83.9	TUMOR FREE	Alive
TCGA-EL-A3GV-01	65		Braf-like	Quiet	50.33	DiseaseFree	0.036	21.5	NOT HISPANIC OR LATINO	1	Minimal (T3)	FEMALE	0	Classical		6.77	29.29	classical 2	5	4	NF1:p.K1568R:4,GOLGA5:p.I703M:11,BRAF:p.V600E:44,ATRX:p.K299E:6	0.751	88.4	0	3	23	4	50.33	LIVING	M0	N0	T3	NA	WHITE	98	TUMOR FREE	Alive
TCGA-EL-A3H7-01	36		Braf-like	Quiet	126.87	DiseaseFree	-1.766	21.89	NOT HISPANIC OR LATINO	1	Minimal (T3)	FEMALE	0	Classical		5	29.89	classical 2	6	5	SETBP1:p.E446D:6,BRAF:p.V600E:27	0.703	120.5	3	8	22	10	126.87	LIVING	M0	N1	T3	0.68	WHITE	134.5	TUMOR FREE	Alive
TCGA-EM-A4G1-01	26		Ras-like	Quiet	0.95	DiseaseFree	0.301	-2.491	[Unknown]	1	None	FEMALE	0	Classical		3.61	27.88	follicular	1	1	NRAS:p.Q61R:36	0.072	52.3	0	1	3	1	0.95	LIVING	MX	N0	T1b	0.78	[Unknown]	47.5	TUMOR FREE	Alive
TCGA-J8-A3YG-01	54	14q:2.107		Quiet	22.27	DiseaseFree	NA	NA	[Not Evaluated]	0	None	FEMALE	NA	Classical		5.07	0	classical 2	6	3		NA	NA	NA	NA	NA	NA	22.27	LIVING	M0	N1a	T2	NA	WHITE	NA	TUMOR FREE	Alive
TCGA-DE-A0Y2-01	30		Braf-like	Quiet	NA		-0.48	21.947	NOT HISPANIC OR LATINO	1	None	FEMALE	0	Classical		3.82	30.12	classical 2	1	3		0.631	140.5	3	6	19	7	NA	DECEASED	M0	N1a	T2	0.87	WHITE	136.2	TUMOR FREE	Alive
TCGA-EM-A1YC-01	71	5p:2.685,5q:2.685,7p:3.316,7q:3.316,10p:2.658,10q:2.658,11p:2.613,11q:2.613,12p:2.65,12q:2.65,17p:2.596,17q:2.596,19p:2.559,19q:2.559,20p:3.244,20q:3.244,Xq:2.229	Ras-like	Many SCNA	NA		0.979	-36.566		1	None	FEMALE	0	Follicular		7.51	28.94	follicular	1	1	ATM:p.W2845C:98	0.38	77.4	1	2	11	8	NA	DECEASED	MX	N0	T3	0.8		84.1	TUMOR FREE	Alive
TCGA-EM-A2CN-01	62		Ras-like	Quiet	23.49	DiseaseFree	0.735	-8.759		1	None	MALE	0	Follicular		9.76	29.19	CpG island methylated	4	1	NRAS:p.Q61R:116	0.514	67	0	4	16	3	23.49	LIVING	M1	N0	T3	0.91		97.8	WITH TUMOR	Alive
TCGA-FE-A3PD-01	17		Braf-like	Quiet	78.71	DiseaseFree	0.126	28.929	NOT HISPANIC OR LATINO	1	None	FEMALE	0	Follicular		3.79	29.91	classical 2	1	4	MSI2:p.A268V:5,AKAP9:p.R3668G:3	0.535	109.1	3	3	16	5	78.71	LIVING	MX	N0	T2	0.77	WHITE	131.8	TUMOR FREE	Alive
TCGA-FK-A3SG-01	21	9p:1.594,9q:1.469	Braf-like	SomeSCNA	0.92	DiseaseFree	0.045	40.651	NOT HISPANIC OR LATINO	1	None	FEMALE	0	Classical		4.06	29.81	classical 2	4	4	COL1A1:p.P147fs:2	0.403	134.5	3	2	12	4	0.92	LIVING	MX	N1b	T2	0.53	WHITE	116.2	TUMOR FREE	Alive
TCGA-KS-A4I3-01	41			Quiet	12.42	DiseaseFree	NA	NA	[Not Evaluated]	0	[Unknown]	MALE	NA	Classical		5.73	0	classical 2	1	3		NA	NA	NA	NA	NA	NA	12.42	LIVING	M0	N1	T3	NA	ASIAN	NA	TUMOR FREE	Alive
TCGA-BJ-A28R-01	38		Braf-like	Quiet	4.86	DiseaseFree	-0.546	12.726	NOT HISPANIC OR LATINO	1		FEMALE	0	Classical		NA	29.78	classical 2	2	5	TPM3:p.Y163H:47,BRAF:p.V600E:36	0.437	116.1	3	1	14	3	4.86	LIVING	M0	N0	T1	0.73	WHITE	99.2	TUMOR FREE	Alive
TCGA-FY-A3R7-01	50	22q:1.73	Braf-like	22q	0.03	DiseaseFree	1.171	4.568	NOT HISPANIC OR LATINO	1	Minimal (T3)	FEMALE	0	Classical		4.6	29.77	classical 2	2	2	BRAF:p.V600E:18	0.437	99.6	0	6	14	4	0.03	LIVING	MX	N1a	T3	0.28	WHITE	136.9	[Unknown]	Alive
TCGA-J8-A3NZ-01	52		Braf-like	Quiet	2.23	DiseaseFree	-1.515	16.263	NOT HISPANIC OR LATINO	1	Minimal (T3)	FEMALE	0	Classical		6.21	29.77	classical 2	4	3	BRAF:p.V600E:26	0.47	102.7	2	2	15	7	2.23	LIVING	M0	N1a	T3	1	WHITE	115.6		Alive
TCGA-EL-A3CP-01	50		Braf-like	Quiet	158.71	DiseaseFree	-1.216	15.501	NOT HISPANIC OR LATINO	1	None	FEMALE	0	Follicular		NA	29.2	classical 2	4	4	BRAF:p.V600E:35	0.068	66.6	0	1	3	3	158.71	LIVING	M0	NX	T1	0.56	BLACK OR AFRICAN AMERICAN	87.6	TUMOR FREE	Alive
TCGA-EL-A3T9-01	69	1q:2.544,5p:2.546,5q:2.546,7p:3.073,7q:3.073,8q:2.542,9q:1.41,16p:2.452,16q:2.452,20p:2.56,20q:2.56,Xq:2.111	Braf-like	SomeSCNA	NA		-1.905	60.386	NOT HISPANIC OR LATINO	1	Very Advanced (T4b)	FEMALE	0	Classical		8.72	29.77	classical 1	6	5	NTRK3:p.N294T:33	0.605	136.3	1	12	18	17	5.72	DECEASED	MX	N1	T4	0.6	WHITE	117.2	WITH TUMOR	Dead
TCGA-DJ-A3UQ-01	45		Braf-like	Quiet	19.55	DiseaseFree	-0.156	14.177	NOT HISPANIC OR LATINO	1	Minimal (T3)	FEMALE	0	Tall Cell		4.81	29.77	classical 2	4	5	BRAF:p.V600E:30	0.571	98.9	0	4	18	3	19.55	LIVING	M0	N1a	T3	0.53	ASIAN	120.5	TUMOR FREE	Alive
TCGA-DJ-A3V2-01	44			Quiet	20.2	DiseaseFree	NA	NA	NOT HISPANIC OR LATINO	0	None	FEMALE	NA	Classical		4.15	0	classical 2	6	2		NA	NA	0	0	NA	NA	20.2	LIVING	M0	N1a	T2	NA	WHITE	NA	TUMOR FREE	Alive
TCGA-ET-A3DW-01	64		Braf-like	Quiet	24.7	DiseaseFree	-1.302	8.783	NOT HISPANIC OR LATINO	1	None	MALE	0	Tall Cell		5.93	28.87	classical 2	4	5	NKX2-1:p.K163E:9,BRAF:p.V600E:37	0.485	88.1	0	2	15	4	24.7	LIVING	MX	N1	T2	0.85	ASIAN	79.8	TUMOR FREE	Alive
TCGA-EL-A3N2-01	24		Braf-like	Quiet	12.16	DiseaseFree	-1.129	17.16	NOT HISPANIC OR LATINO	1	Minimal (T3)	FEMALE	0	Classical		5.45	29.79	classical 2	6	3	BRAF:p.V600E:37	0.369	95.2	0	5	12	7	12.16	LIVING	M0	N1	T2	0.74	WHITE	158.6	TUMOR FREE	Alive
TCGA-FE-A233-01	18		Braf-like	Quiet	18.63	Recurred/Progressed	-0.497	23.247	NOT HISPANIC OR LATINO	1	None	FEMALE	0	Classical		3.79	29.29	classical 2	1	3	BRAF:p.V600E:38	0.205	73.7	0	3	7	3	NA	DECEASED	MX	NX	T2	1	WHITE	91.6	TUMOR FREE	Alive
TCGA-DJ-A13T-01	37	22q:1.181	Braf-like	22q	25.33	DiseaseFree	-1.223	26.617		1	None	FEMALE	0	Classical		3.76	30.12	classical 2	5	4	NUMA1:p.H74R:63,BRAF:p.V600E:42,BCL9:p.R584I:6	0.299	137.1	0	0	10	2	25.33	LIVING	M0	N0	T2	0.9	WHITE	136	TUMOR FREE	Alive
TCGA-EM-A22P-01	64	21q:1.655,22q:1.654	Braf-like	SomeSCNA	NA		-0.772	24.492		1	None	MALE	0	Classical		6.48	29.3	classical 1	2	5	BRAF:p.V600E:18	0.341	75.4	4	3	11	4	NA	DECEASED	MX	N1b	T1b	0.44		93.2	TUMOR FREE	Alive
TCGA-DJ-A4UT-01	32		Braf-like	Quiet	12.19	DiseaseFree	-0.071	15.353	NOT HISPANIC OR LATINO	1	None	FEMALE	0	Classical		3.4	28.6	classical 1	6	2		1.049	42	8	2	30	8	12.19	LIVING	M0	N0	T1a	0.78	WHITE	71.2	TUMOR FREE	Alive
TCGA-DJ-A4V5-01	55		Braf-like	Quiet	16.13	DiseaseFree	0.312	27.128	NOT HISPANIC OR LATINO	1	Minimal (T3)	MALE	0	Classical		6.63	28.83	classical 2	6	2		0.139	52.3	0	4	4	3	16.13	LIVING	M0	N1b	T3	0.84	WHITE	72	TUMOR FREE	Alive
TCGA-DJ-A3VG-01	40			Quiet	8.31	DiseaseFree	NA	NA	NOT HISPANIC OR LATINO	0	None	MALE	NA	Follicular		3.53	0	follicular	1	1		NA	NA	0	0	NA	NA	8.31	LIVING	M0	N0	T1b	NA	WHITE	NA	TUMOR FREE	Alive
TCGA-EL-A3N3-01	53		Braf-like	Quiet	147.31	DiseaseFree	-0.981	15.663	NOT HISPANIC OR LATINO	1	Minimal (T3)	FEMALE	0	Classical		7.04	30.19	classical 2	6	5	CLTCL1:p.K1163R:3,BRAF:p.V600E:25	0.431	171.9	3	1	14	3	147.31	LIVING	M0	NX	T3	0.58	WHITE	157	TUMOR FREE	Alive
TCGA-EM-A2P3-01	47		Braf-like	Quiet	14.59	DiseaseFree	-0.599	5.918		1	None	FEMALE	0	Classical		4.18	29.82	classical 2	6	5	BRCA2:p.C1820R:3,BRAF:p.V600E:26	0.369	119.7	0	1	12	4	14.59	LIVING	MX	NX	T1b	0.72		97.3	TUMOR FREE	Alive
TCGA-J8-A4HW-01	59	21q:1.622	Braf-like	SomeSCNA	2.6	DiseaseFree	0.353	6.071	[Unknown]	1	None	FEMALE	0	Classical		5.62	27.99	classical 2	1	3		0.393	63.7	0	5	11	4	2.6	LIVING	M0	N1	T2	0.37	WHITE	48.4	TUMOR FREE	Alive
TCGA-ET-A39J-01	23		Braf-like	Quiet	70.96	DiseaseFree	-0.386	26.431	NOT HISPANIC OR LATINO	1	None	FEMALE	0	Classical		4	28.84	classical 2	4	4	BRAF:p.V600E:39	0.208	74	1	1	7	1	70.96	LIVING	MX	NX	T2	0.96	WHITE	87.7	TUMOR FREE	Alive
TCGA-E8-A418-01	75		Braf-like	Quiet	3.02	DiseaseFree	-1.159	28.246	NOT HISPANIC OR LATINO	1	Moderate/Advanced (T4a)	FEMALE	0	Classical		9.7	30.5	classical 2	5	3	MLL:p.S3515V:58,BRAF:p.V600E:46,AKT1:p.E17K:17	0.918	116.3	3	5	29	5	3.02	LIVING	M0	N0	T4a	0.84	WHITE	133.8	TUMOR FREE	Alive
TCGA-DJ-A2PQ-01	26		Braf-like	Quiet	20.5	DiseaseFree	-0.834	1.712	NOT HISPANIC OR LATINO	1	None	MALE	0	Classical		4.15	29.25	classical 2	5	4	BRAF:p.V600E:19	0.171	81.8	0	0	6	4	20.5	LIVING	M0	N1a	T2	1	WHITE	77.3	TUMOR FREE	Alive
TCGA-DJ-A2Q2-01	57	13q:1.86	Ras-like	SomeSCNA	NA		1.842	-8.327	NOT HISPANIC OR LATINO	1	None	FEMALE	0	Follicular		6.03	28.77	follicular	4	1	DNMT3A:p.W313*:7,ATP1A1:p.V332G:12	0.313	70.1	0	3	9	4	NA	DECEASED	M0	N0	T3	0.45	WHITE	89.7	TUMOR FREE	Alive
TCGA-GE-A2C6-01	33	22q:1.45	Braf-like	22q	NA		-1.068	12.119	NOT HISPANIC OR LATINO	1	None	FEMALE	0	Classical		3.85	28.19	classical 2	2	5	BRAF:p.V600E:5	0.071	80.3	0	0	3	2	NA	DECEASED	MX	N1b	T2	0.3	WHITE	54.3	TUMOR FREE	Alive
TCGA-EL-A4K4-01	33		Braf-like	Quiet	33.57	DiseaseFree	-2.018	4.222	HISPANIC OR LATINO	1	Minimal (T3)	FEMALE	0	Classical		5.42	28.76	classical 2	6	5	BRAF:p.V600E:14	0.313	70.7	0	3	10	1	33.57	LIVING	M0	N1	T3	0.87	WHITE	64.1	TUMOR FREE	Alive
TCGA-FY-A4B3-01	51		Braf-like	Quiet	1.35	DiseaseFree	-0.286	28.571	HISPANIC OR LATINO	1	Minimal (T3)	MALE	0	Classical		6.71	28.58	classical 2	6	3	BRAF:p.V600E:6	0.315	63	0	1	10	3	1.35	LIVING	MX	N1a	T3	0.66	WHITE	62.6	WITH TUMOR	Alive
TCGA-EL-A3ZL-01	34	22q:1.083		22q	50.3	DiseaseFree	NA	NA	NOT HISPANIC OR LATINO	0	None	FEMALE	NA	Classical		4.3	0	classical 2	5	4		NA	NA	0	0	NA	NA	50.3	LIVING	M0	N1	T1	NA	WHITE	NA	[Unknown]	Alive
TCGA-BJ-A45K-01	33		Ras-like	Quiet	8.97	DiseaseFree	1.387	-9.911	NOT HISPANIC OR LATINO	1	None	MALE	0	Follicular		3.79	27.8	CpG island methylated	1	1		0.288	53.3	1	0	8	3	8.97	LIVING	M0	N0	T2	1	WHITE	53.2	[Unknown]	Alive
TCGA-DJ-A3UP-01	38	22q:1.114	Ras-like	22q	16.39	DiseaseFree	0.665	-18.599	HISPANIC OR LATINO	1	None	FEMALE	0	Follicular		3.73	29.93	classical 2	4	1	NRAS:p.Q61R:88	0.735	102.7	0	11	23	6	16.39	LIVING	M0	N0	T2	0.88	[Unknown]	123.5	[Unknown]	Alive
TCGA-EM-A3FK-01	30	Xq:2.772	Braf-like	SomeSCNA	23.75	DiseaseFree	-0.542	17.986		1	None	FEMALE	0	Classical		3.46	26.87	classical 2	6	3	BRAF:p.V600E:11	0.298	101.5	0	3	9	1	23.75	LIVING	MX	N1b	T1b	0.74		62.3	TUMOR FREE	Alive
TCGA-BJ-A0Z0-01	55	11q:1.043,Xq:1.816	Ras-like	SomeSCNA	NA		2.072	-33.967	NOT HISPANIC OR LATINO	1	None	MALE	0	Classical		5.45	30.06	follicular	1	1	PTEN:p.L139*:20,PPP2R1A:p.M291K:4,FANCF:p.V273G:5	0.931	135.1	0	3	28	4	NA	DECEASED	MX	N0	T2	0.9		137.7	TUMOR FREE	Alive
TCGA-EM-A22O-01	75		Braf-like	Quiet	NA		-1.09	-3.046		1	Moderate/Advanced (T4a)	MALE	0	Classical		9.98	29.37	classical 2	5	3	BRAF:p.V600E:14,ATM:p.L2132V:29	1.123	108.5	2	7	34	7	NA	DECEASED	MX	N1a	T4a	0.9		76.8	TUMOR FREE	Alive
TCGA-BJ-A0YZ-01	65	19p:1.673	Ras-like	SomeSCNA	NA		0.574	-17.459	NOT HISPANIC OR LATINO	1	None	MALE	0	Classical		6.1	30.12	classical 2	1	1	AXIN1:p.A330V:14	0.896	132.9	2	3	27	10	NA	DECEASED	M0	N0	T2	0.64	WHITE	133.6	TUMOR FREE	Alive
TCGA-DO-A1K0-01	30		Braf-like	Quiet	18.96	Recurred/Progressed	-0.547	11.199	NOT HISPANIC OR LATINO	1	Minimal (T3)	FEMALE	0	Classical		5.36	28.77	classical 2	5	3	BRAF:p.V600E:41	0.174	116.2	0	3	6	3	NA	DECEASED	MX	N1b	T3	0.92	WHITE	92.1	TUMOR FREE	Alive
TCGA-ET-A39I-01	83		Ras-like	Quiet	13.73	DiseaseFree	2.019	-11.971	NOT HISPANIC OR LATINO	1	None	FEMALE	0	Follicular		7.21	28.84	follicular	4	1	MLLT1:p.N115S:61,HRAS:p.Q61R:39	0.312	70.3	0	2	10	2	13.73	LIVING	MX	NX	T1	0.81	WHITE	80.2	TUMOR FREE	Alive
TCGA-EL-A3GU-01	72	1q:2.725,5p:2.754	Braf-like	SomeSCNA	17.87	Recurred/Progressed	-0.691	18.156	HISPANIC OR LATINO	1	Minimal (T3)	FEMALE	0	Classical		8.26	29.81	classical 2	6	5	TTL:p.S151L:16,NIN:p.G2027R:19,BRAF:p.V600E:25,BCL9:p.K86N:20	0.771	117.5	2	6	24	8	NA	DECEASED	M0	N1	T3	0.77	WHITE	117	WITH TUMOR	Alive
TCGA-EM-A1CT-01	76		Braf-like	Quiet	NA		-0.283	-8.948		1	None	MALE	0	Classical		7.53	29.21	classical 2	5	3	BRAF:p.V600E:36,ATM:p.T1908fs:23	0.479	130.9	0	7	15	12	NA	DECEASED	MX	N1b	T1b	0.79		105.3		Alive
TCGA-ET-A4KN-01	51		Braf-like	Quiet	4.01	DiseaseFree	-2.393	-43.083	[Unknown]	1	Minimal (T3)	FEMALE	0	Tall Cell		5.68	28.94	classical 1	6	5		0.311	56.2	0	2	9	2	4.01	LIVING	MX	N0	T3	0.35	WHITE	70.2	TUMOR FREE	Alive
TCGA-BJ-A3EZ-01	NA		Braf-like	Quiet	1.38	DiseaseFree	-0.664	15.439	NOT HISPANIC OR LATINO	1			0			NA	29.89	classical 2	6	3	PIK3CA:p.M1043I:40,BRAF:p.V600E:46	0.636	104.1	5	6	20	7	1.38	LIVING				0.87	WHITE	109	WITH TUMOR	Alive
TCGA-DE-A0Y3-01	60		Braf-like	Quiet	NA		-1.247	11.991	NOT HISPANIC OR LATINO	1		FEMALE	0	Classical		10.55	30.14	classical 2	5	3	BRAF:p.V600E:58	0.365	125.4	1	2	12	8	NA	DECEASED	M1	N1b	T4a	0.88	ASIAN	146.6	TUMOR FREE	Alive
TCGA-ET-A39T-01	55		Braf-like	Quiet	59.1	DiseaseFree	-0.408	1.792	NOT HISPANIC OR LATINO	1	Minimal (T3)	FEMALE	0	Follicular		7.2	29.13	classical 2	4	3	C15orf55:p.R1108Q:5,BRAF:p.V600E:34	0.309	70.6	1	4	10	5	59.1	LIVING	MX	N0	T3	0.84	WHITE	82.3	TUMOR FREE	Alive
TCGA-J8-A3YF-01	83			Quiet	24.67	DiseaseFree	NA	NA	NOT HISPANIC OR LATINO	0	None	MALE	NA	Classical		6.79	0	classical 1	6	5		NA	NA	NA	NA	NA	NA	24.67	LIVING	M0	N1	T1	NA	WHITE	NA	TUMOR FREE	Alive
TCGA-EL-A4KI-01	63	5p:2.608,5q:2.608,9p:1.465,9q:1.465,10p:1.643,10q:1.643,11p:1.453,11q:1.453,13q:2.338,14q:2.513,17p:2.491,17q:2.491,18p:2.419,18q:2.419,19p:2.453,19q:2.453,20p:2.53,20q:2.53,22q:1.452	Ras-like	Many SCNA	8.71	DiseaseFree	0.083	-7.518	NOT HISPANIC OR LATINO	1	Minimal (T3)	MALE	0	Classical		8.44	28.23	CpG island methylated	1	1	RB1:p.P827S:24,NRAS:p.Q61R:95	0.567	65.3	0	6	17	2	8.71	LIVING	MX	N0	T3	0.89	WHITE	61.5	TUMOR FREE	Alive
TCGA-ET-A2N3-01	34			Quiet	19.74	DiseaseFree	NA	NA	NOT HISPANIC OR LATINO	0	None	FEMALE	NA	Follicular		4.3	0	CpG island methylated	1	1		NA	NA	0	0	NA	NA	19.74	LIVING	MX	NX	T2	NA	WHITE	NA	TUMOR FREE	Alive
TCGA-ET-A25K-01	36		Braf-like	Quiet	32.33	DiseaseFree	-0.5	37.808	NOT HISPANIC OR LATINO	1	None	FEMALE	0	Classical		3.85	29.38	classical 2	2	4	BRAF:p.V600E:23	0.238	106.6	1	2	8	3	32.33	LIVING	MX	N1a	T2	0.63	WHITE	95.1	TUMOR FREE	Alive
TCGA-EM-A3AP-01	31	22q:1.326	Ras-like	22q	8.34	DiseaseFree	0.843	-1.793		1	None	FEMALE	0	Follicular		4.18	28.99	classical 2	2	1	NRAS:p.Q61K:90	0.587	69.4	0	6	18	5	8.34	LIVING	MX	NX	T2	0.72		165.3	TUMOR FREE	Alive
TCGA-FK-A3SH-01	50		Braf-like	Quiet	48.06	DiseaseFree	-1.135	4.396	NOT HISPANIC OR LATINO	1	None	FEMALE	0	Classical		4.9	29.84	classical 2	4	4	BRAF:p.V600E:38	0.603	124.2	0	7	19	13	48.06	LIVING	MX	N1a	T2	0.52	WHITE	115	TUMOR FREE	Alive
TCGA-ET-A3BT-01	60	1p:2.139,1q:2.139	Braf-like	Quiet	24.7	DiseaseFree	-0.466	16.806	NOT HISPANIC OR LATINO	1	None	FEMALE	0	Tall Cell		5.55	28.57	classical 2	4	5	ZNF384:p.R337C:27,BRAF:p.V600E:24	0.56	69.8	0	5	17	4	24.7	LIVING	MX	N1b	T2	0.84	WHITE	75.5	TUMOR FREE	Alive
TCGA-MK-A4N7-01	20		Braf-like	Quiet	14.45	DiseaseFree	-1.47	10.146	HISPANIC OR LATINO	1	None	FEMALE	0	Classical		3.85	28.61	classical 2	5	4	FGFR2:p.K296N:8,BRAF:p.V600E:12	0.524	68.1	3	4	16	4	14.45	LIVING	M0	N0	T2	0.97	WHITE	58.4	TUMOR FREE	Alive
